# Supplementary material for: Arachidonic acid impairs natural killer cell functions by disrupting signaling pathways driven by activating receptors and reactive oxygen species
Source: Cell Commun Signal. 2024 Nov 19;22:555. doi: 10.1186/s12964-024-01940-z (PMC11575453; doi:10.1186/s12964-024-01940-z)
Supplement: Supplementary file 1 — Supplementary Material 1 [file 12964_2024_1940_MOESM1_ESM.xlsx]

## Sheet: S1 (N92 PP)
feature_id	Gene	Positions within proteins	Amino acid	effect~NK92_Acid-NK92_Control~lm	fdr~NK92_Acid-NK92_Control~lm	p~NK92_Acid-NK92_Control~lm	int_NK92_Control_01	int_NK92_Control_02	int_NK92_Control_03	int_NK92_Control_04	int_NK92_Acid_01	int_NK92_Acid_02	int_NK92_Acid_03	int_NK92_Acid_04
AAAS-S495	AAAS	495	S	0.136045	0.505493	0.155586	0.201833	0.208734	-0.135129	0.16519	0.329013	0.263795	0.187565	0.204436
AAK1-S637	AAK1	637	S	0.271634	0.247525	0.0454385	0.0653597	0.182196	-0.274793	0.0850653	0.28225	0.349183	0.295964	0.216967
AAK1-S678	AAK1	678	S	0.310165	0.376233	0.0904258	-0.0820493	-0.0504416	-0.224156	-0.283665	0.246467	0.172012	-0.363113	0.544982
AAK1-T606	AAK1	606	T	0.0935969	0.724372	0.401414	0.166375	0.304884	-0.204477	0.174518	0.133882	0.291065	0.1623	0.22844
AAK1-T389	AAK1	389	T	-0.0930684	0.766762	0.47731	0.151144	0.126915	-0.154256	0.360059	0.0235309	0.00996257	0.00392764	0.0741676
MRP1-S930	ABCC1	930	S	-0.0062879	0.982041	0.944162	0.0971089	0.21155	0.133633	-0.106377	0.213379	0.274755	-0.147194	-0.0301764
ABCF1-S109	ABCF1	109	S	0.116836	0.361671	0.0833135	0.131393	0.199431	-0.0116781	0.0181778	0.207215	0.290952	0.2057	0.100801
ABCF1-S228	ABCF1	228	S	0.0684897	0.802431	0.548883	0.190118	0.39055	-0.10604	0.149664	0.22018	0.441497	0.146391	0.0901821
ACACA-S80	ACACA	80	S	1.48774	8.9175e-05	1.27393e-07	-0.433142	-0.541927	-0.684141	-0.405265	0.979852	1.03957	1.03203	0.835037
ACACA-S29	ACACA	29	S	0.172134	0.423539	0.116019	0.168573	0.228588	-0.0575911	0.357796	0.295852	0.39662	0.309535	0.383893
ACAP1-T739	ACAP1	739	T	0.101902	0.7262	0.410087	-0.0439518	-0.0396061	0.00747125	-0.0218601	-0.150986	0.395824	0.251619	-0.186795
ACAP2-T244	ACAP2	244	T	0.354846	0.452013	0.129469	0.309808	-0.285478	-0.266879	-0.0479119	0.211381	0.647229	0.515974	-0.245662
ACAP2-T382	ACAP2	382	T	-0.0613079	0.665723	0.311379	0.0235501	0.0913189	0.0498657	-0.00824731	0.0135818	0.0673355	-0.132371	-0.0372902
ACAP2-S521	ACAP2	521	S	0.057801	0.754398	0.457219	0.169125	0.259412	-0.164325	0.13263	0.238968	0.206571	0.0711815	0.111326
ACINU-S863	ACIN1	863	S	1.17571	0.0016454	3.46709e-05	-0.181837	-0.213255	-0.791812	0.0792419	0.986485	0.865937	1.00647	0.736272
ACINU-S710	ACIN1	710	S	0.983401	0.00200831	4.95175e-05	-0.238229	0.178399	-0.548364	-0.111582	0.868831	0.943516	0.805845	0.595636
ACINU-S838	ACIN1	838	S	-0.26199	0.105683	0.0130571	-0.0777394	0.193674	0.150857	-0.106457	-0.148612	-0.0553425	-0.38464	-0.299032
ACINU-S365	ACIN1	365	S	0.0978659	0.139448	0.0194729	-0.00577971	0.0155421	0.00263144	0.113724	0.0974462	0.100585	0.132888	0.186662
ACINU-S216	ACIN1	216	S	0.117143	0.487616	0.146981	0.061946	0.182281	-0.113122	0.0852636	0.225368	0.183487	0.160276	0.115811
ACINU-T976	ACIN1	976	T	0.226865	0.587332	0.226962	0.316485	-0.159172	-0.361346	0.45127	0.306172	-0.137044	0.462729	0.522839
ACINU-S243	ACIN1	243	S	0.0503737	0.683391	0.337043	-0.0701211	-0.0536468	-0.157539	-0.104802	0.060787	-0.136129	-0.130003	0.0207305
ACINU-S729	ACIN1	729	S	0.0513866	0.7262	0.413391	0.0854481	0.129156	-0.0854701	-0.0377033	0.137132	0.0655954	0.0681368	0.0261131
ACINU-S490	ACIN1	490	S	0.0688449	0.785464	0.512796	-0.0145519	0.0705029	-0.209635	0.116201	0.0232432	0.208582	0.000178776	0.00589204
ACINU-S1004	ACIN1	1004	S	0.0201787	0.824984	0.585145	-0.121347	-0.0704056	0.0664559	-0.0726268	-0.0255906	-0.0617727	-0.0142295	-0.015616
ACLY-S455	ACLY	455	S	0.590611	0.0740423	0.00825042	0.25633	0.399321	-0.240837	-0.0454128	0.951913	0.617003	0.739282	0.423648
ACLY-S457	ACLY	457	S	0.475893	0.222963	0.0377444	0.241613	0.400029	-0.21471	-0.013456	0.970668	0.706096	0.428123	0.212164
ACLY-S481	ACLY	481	S	0.305276	0.570374	0.212735	0.596872	0.715528	-0.626512	0.622714	0.653168	0.662223	0.587491	0.626821
DSRAD-T601	ADAR	601	T	0.194688	0.382147	0.0926458	0.156363	0.250578	-0.276371	0.221722	0.221055	0.201406	0.398264	0.310319
DSRAD-S825	ADAR	825	S	0.00053902	0.997849	0.996521	-0.149064	0.0387806	-0.0225017	0.0831177	-0.090014	0.137499	-0.0922326	-0.0027635
ADDA-S431	ADD1	431	S	-0.231625	0.250814	0.0463184	0.298391	0.416172	-0.0767893	0.328496	0.0291524	0.0390213	-0.115629	0.087223
ADDA-S358	ADD1	358	S	0.0814281	0.505834	0.156086	0.159324	0.219906	-0.0025458	0.211007	0.257231	0.260227	0.181584	0.214362
ADDG-S681	ADD3	681	S	-0.0684181	0.683199	0.334768	0.0514434	0.157537	0.0281379	0.011298	0.0821671	0.0915221	-0.0526609	-0.146285
ADNP-S709	ADNP	709	S	0.024837	0.901248	0.73127	-0.0428716	0.223591	-0.0359993	0.0307406	0.0721581	0.150977	0.0286993	0.0229747
ADNP-S921	ADNP	921	S	0.0197493	0.964816	0.896198	-0.234559	0.111787	-0.0375124	-0.219495	-0.110997	0.283018	-0.131327	-0.341475
AGAP2-S808	AGAP2	808	S	0.493972	0.00231627	6.53211e-05	0.0332351	0.110018	-0.0216328	-0.00433848	0.458681	0.528947	0.562154	0.543387
AGAP2-S656	AGAP2	656	S	0.281137	0.00862395	0.000471237	-0.00424158	0.113924	0.121171	-0.0645673	0.256617	0.28527	0.448521	0.300426
AGAP2-T647	AGAP2	647	T	0.333796	0.0104219	0.000617869	-0.0136385	0.174225	-0.0992135	-0.0897778	0.33056	0.38816	0.344361	0.243696
AGAP2-S648	AGAP2	648	S	0.303927	0.0190653	0.00141227	0.0669514	0.191577	-0.102816	-0.0535233	0.280416	0.275238	0.453753	0.308491
AGAP2-S638	AGAP2	638	S	0.137464	0.515094	0.163174	0.103143	0.180307	0.00684256	-0.00990788	0.212155	0.0612787	0.272855	0.283952
ELYS-S1232	AHCTF1	1232	S	0.691863	0.00327305	0.000126642	-0.225049	0.00185955	-0.322694	-0.190523	0.456198	0.617153	0.517247	0.440448
ELYS-S1160	AHCTF1	1160	S	0.130226	0.659611	0.292349	0.338774	0.460686	-0.152925	0.0299207	0.409866	0.312931	0.297321	0.177244
ELYS-S1944	AHCTF1	1944	S	-0.13054	0.73973	0.44018	-0.1238	-0.0936372	-0.0926669	-0.0211163	-0.372416	0.214806	-0.298745	-0.397027
ELYS-S528	AHCTF1	528	S	0.0565488	0.787444	0.51623	0.224802	0.374145	-0.0825543	0.184165	0.22001	0.322754	0.173871	0.210118
ELYS-S1541	AHCTF1	1541	S	0.0739061	0.82267	0.578495	0.0457388	0.306796	-0.0986861	0.129345	0.191729	0.357779	0.0630796	0.066231
AHNK-S3483	AHNAK	3483	S	1.56365	0.000639184	9.98853e-06	-0.937011	-0.629038	-1.33953	-0.302643	0.526485	0.95031	0.882662	0.686911
AHNK-S5448	AHNAK	5448	S	0.871873	0.00196472	4.63112e-05	0.0343673	-0.107506	-0.759215	-0.469844	0.44082	0.680206	0.574489	0.48978
AHNK-S4903	AHNAK	4903	S	0.840088	0.00853278	0.000447195	-0.924922	-0.759693	-0.592015	-0.526384	-0.0579963	0.153195	0.212227	0.249914
AHNK-S1068	AHNAK	1068	S	1.13291	0.0106629	0.00064739	0.16035	0.229095	-1.07574	0.321495	1.00468	0.939795	0.941556	1.2808
AHNK-S572	AHNAK	572	S	0.735848	0.043629	0.00407427	0.450562	0.368633	-0.575066	0.38762	0.925949	0.846157	0.93171	0.871325
AHNK-S5752	AHNAK	5752	S	0.249573	0.0986982	0.0120006	0.241536	0.176044	-0.14015	0.0822098	0.400543	0.40564	0.265475	0.286272
AHNK-S210	AHNAK	210	S	0.6933	0.10827	0.0135829	0.368102	0.334858	-0.506682	0.32894	0.840695	0.986076	0.764173	0.707474
AHNK-T158	AHNAK	158	T	0.48115	0.125172	0.0164913	0.321178	0.28636	-0.407019	0.485067	0.683172	0.486596	0.584659	0.85576
AHNK-T3716	AHNAK	3716	T	0.410958	0.148922	0.0215406	0.126594	0.316707	-0.370426	0.0317215	0.44328	0.505642	0.356167	0.443343
AHNK-T4430	AHNAK	4430	T	0.482856	0.181692	0.0282272	0.110436	0.150537	-0.518472	0.145384	0.427261	0.48062	0.399855	0.511575
AHNK-S511	AHNAK	511	S	-0.377543	0.233201	0.0402106	0.446618	0.56417	-0.0419889	0.733059	-0.113397	0.0524267	-0.0548944	0.307551
AHNK-S5762	AHNAK	5762	S	-0.29121	0.240713	0.0428984	0.42365	0.653836	0.052395	0.461188	0.140067	0.0675273	-0.0591038	0.277736
AHNK-T5824	AHNAK	5824	T	-0.408495	0.246829	0.0452225	-0.0501654	-0.113405	0.351401	-0.216639	-0.148457	-0.143746	-0.729708	-0.640877
AHNK-S5830	AHNAK	5830	S	0.314081	0.341952	0.0772815	-0.164182	-0.17455	-0.185628	-0.172973	-0.101581	-0.0665093	0.360474	0.366605
AHNK-S5099	AHNAK	5099	S	-0.380609	0.365499	0.0849786	0.787333	0.631999	0.0635867	0.620177	0.206688	0.291291	0.174361	-0.0916818
AHNK-S2397	AHNAK	2397	S	-0.1931	0.389288	0.0957927	0.498935	0.4608	0.0833239	0.584775	0.37465	0.224105	0.138855	0.117824
AHNK-T4100	AHNAK	4100	T	0.27475	0.44278	0.125402	0.0871085	0.279711	-0.421019	-0.0689426	0.265851	0.327441	0.15965	0.222918
AHNK-S212	AHNAK	212	S	0.271909	0.5021	0.153858	0.687839	0.514937	-0.358038	0.492931	0.745169	0.646301	0.475138	0.558699
AHNK-S93	AHNAK	93	S	0.0881727	0.564081	0.206897	0.327144	0.206103	0.0978776	0.320369	0.37571	0.211611	0.295174	0.421689
AHNK-S41	AHNAK	41	S	0.196923	0.644662	0.277772	0.568552	0.61416	-0.283779	0.481939	0.525705	0.523979	0.489073	0.629807
AHNK-S5841	AHNAK	5841	S	-0.110297	0.657215	0.287448	0.0618417	0.147228	0.07115	0.00872224	0.0466899	0.0911346	-0.18264	-0.107433
AHNK-S3426	AHNAK	3426	S	0.240157	0.665344	0.301204	0.492388	0.458224	-0.147646	0.308985	0.479778	0.541783	0.676676	0.374343
AHNK-S176	AHNAK	176	S	-0.228911	0.667537	0.313266	0.199475	0.461466	0.361774	0.0164905	0.219222	0.203925	-0.213629	-0.0859563
AHNK-S5552	AHNAK	5552	S	0.100764	0.749351	0.448913	0.335195	0.339248	0.0578151	0.310217	0.457943	0.366224	0.28373	0.337635
AHNK-S216	AHNAK	216	S	0.0573283	0.789929	0.522398	0.369203	0.317153	-0.0985236	0.340231	0.363342	0.266996	0.178259	0.348781
AHNK-S5031	AHNAK	5031	S	-0.0600508	0.814754	0.567961	0.395519	0.303034	0.0715868	0.378962	0.30251	0.11486	0.0838585	0.40767
AHNK-S559	AHNAK	559	S	0.083905	0.829038	0.591578	0.62276	0.580409	-0.106895	0.387964	0.57935	0.504814	0.30325	0.432443
AHNK-S5763	AHNAK	5763	S	-0.069706	0.842455	0.615354	0.468889	0.522311	-0.137826	0.483987	0.337517	0.287582	0.106372	0.327067
AHNK-S135	AHNAK	135	S	0.125493	0.848497	0.630329	1.01683	0.586586	-0.269169	0.527569	0.899479	0.411296	0.588866	0.464147
AHNK-S5782	AHNAK	5782	S	-0.0588907	0.856595	0.644118	0.0589877	0.138928	-0.120783	-0.266424	0.0759396	0.0971878	-0.271626	-0.326356
AHNK-S5731	AHNAK	5731	S	0.033062	0.897761	0.723339	0.232954	0.418377	0.0974844	0.33399	0.255765	0.369637	0.327513	0.262138
AHNK-T4564	AHNAK	4564	T	0.0299418	0.925512	0.78995	0.228878	0.344545	-0.191163	0.240424	0.161269	0.182728	0.132243	0.266211
AHNK-S177	AHNAK	177	S	0.00142381	0.99624	0.99079	0.13993	0.347415	0.225598	0.312798	0.0346966	0.293213	0.302639	0.400888
AHSA1-S218	AHSA1	218	S	0.224629	0.690902	0.347	0.131132	-0.118648	-0.613144	0.467143	0.16309	-0.268783	0.357916	0.512777
AIFM1-S268	AIFM1	268	S	-0.0559832	0.679532	0.326024	0.0399587	0.132917	0.112574	0.147593	-0.0893774	0.0264268	0.159088	0.112973
AIFM1-T105	AIFM1	105	T	0.212149	0.73973	0.439887	0.264019	0.067068	-0.694427	0.772868	0.240052	-0.061693	0.396076	0.683689
AIP-S43	AIP	43	S	0.18538	0.23106	0.0396929	0.128058	0.219689	-0.0399754	0.327894	0.295365	0.312508	0.392104	0.377207
AKP13-S2563	AKAP13	2563	S	1.26253	0.00320573	0.00011907	-0.0994511	-0.0605276	-1.37777	-0.621682	0.791736	0.738884	0.657828	0.70223
AKP13-S1645	AKAP13	1645	S	0.474016	0.066551	0.00722553	-0.150868	-0.167163	-0.976747	-0.429453	0.0468928	0.000665092	0.0090937	0.11518
AKP13-S345	AKAP13	345	S	0.38491	0.244234	0.0443124	-0.148862	-0.171369	-1.06696	-0.387539	0.00259603	-0.189744	-0.197783	0.149842
AKP13-S1929	AKAP13	1929	S	0.412282	0.254657	0.0477481	-0.0679506	0.0688022	-1.05526	-0.46133	0.020147	0.0564033	0.0634943	-0.00665797
AKP13-S1602	AKAP13	1602	S	0.37077	0.324724	0.0714557	0.0534758	0.185277	-0.887158	-0.287472	0.219756	0.322863	-0.0517801	0.0563627
AKP13-S1647	AKAP13	1647	S	0.32838	0.419014	0.111937	0.0664975	0.111134	-0.95194	-0.318159	0.127262	-0.0101503	0.00987382	0.094068
AKP13-S1876	AKAP13	1876	S	0.27209	0.447876	0.127699	-0.00539498	-0.0378493	-0.979719	-0.362231	-0.106802	-0.0166001	-0.178797	0.00536653
AKP13-S983	AKAP13	983	S	0.417882	0.555516	0.198714	0.365804	0.620713	-1.25588	-0.00113171	0.411681	0.515375	0.102025	0.371952
AKP13-S2728	AKAP13	2728	S	0.207683	0.665344	0.304179	0.149769	0.283331	-0.8908	-0.124224	0.12867	0.0886842	-0.0882333	0.119686
AKP13-S1559	AKAP13	1559	S	0.239013	0.773546	0.491437	0.350184	0.772451	-1.35396	0.0870301	0.17882	0.331413	0.0857804	0.215742
AK17A-S537	AKAP17A	537	S	0.0437425	0.79856	0.539028	-0.199241	0.0521177	0.0315305	0.0382206	0.00979277	0.121537	-0.00728863	-0.0264433
AK17A-S633	AKAP17A	633	S	-0.0882774	0.899836	0.728225	-0.8522	-0.743195	-1.32507	-1.18708	-0.84365	-0.851398	-1.50876	-1.25685
AKAP8-S328	AKAP8	328	S	0.0333519	0.842514	0.616361	-0.00323909	0.166784	-0.0823713	-0.0391571	0.100708	0.181799	-0.108073	0.000990889
AKP8L-S283	AKAP8L	283	S	-0.150823	0.708044	0.377539	-0.282569	-0.190871	0.245416	-0.266178	-0.19527	-0.210907	-0.423799	-0.26752
AKAP9-S1641	AKAP9	1641	S	0.766609	0.000517289	5.08627e-06	-0.0715346	0.0655697	-0.338978	-0.340274	0.553584	0.653785	0.628123	0.545726
AKNA-S1043	AKNA	1043	S	0.120265	0.603002	0.241819	0.0884504	0.120872	-0.145548	0.0627776	0.0801727	0.102914	0.164991	0.259534
AKNA-S997	AKNA	997	S	-0.074838	0.677263	0.324119	0.230271	0.204939	-0.0934245	0.0421996	0.0500819	0.150372	-0.0938289	-0.0219923
AKNA-S52	AKNA	52	S	-0.0474523	0.814754	0.568517	0.12787	0.263809	-0.099171	-0.029674	0.137488	0.108535	-0.0656884	-0.10731
AKNA-S1228	AKNA	1228	S	-0.0296774	0.872667	0.672364	0.0977756	0.209425	-0.0221547	-0.0133855	0.0258367	0.15782	-0.0251926	-0.00551294
AKNA-S314	AKNA	314	S	0.00863296	0.969752	0.912646	0.153936	0.19877	-0.145139	0.0750167	0.109699	0.207547	-0.0172197	0.0170894
AKNA-T51	AKNA	51	T	-0.0110081	0.971787	0.920421	0.315845	0.142838	-0.186721	0.0124824	0.1506	0.128403	0.0860792	-0.12467
AKNA-S316	AKNA	316	S	0.00296348	0.991436	0.978121	0.261417	0.371561	-0.1665	0.146059	0.241965	0.336969	0.0427754	0.00268196
ALDOA-S39	ALDOA	39	S	0.0815962	0.0768126	0.00866885	0.0121395	0.0453421	-0.0357112	0.0562866	0.0997853	0.0603729	0.122074	0.12221
ALDOA-S46	ALDOA	46	S	0.22002	0.229745	0.0393849	0.409684	0.162575	-0.157551	0.131239	0.455097	0.338469	0.397882	0.234578
ALDOA-T37	ALDOA	37	T	0.0731224	0.435121	0.121163	-0.0632707	0.0705769	-0.0495359	0.135685	0.0538898	0.0873708	0.108377	0.136308
AMPD2-S114	AMPD2	114	S	0.452289	0.145063	0.0207233	-0.125759	0.360762	0.103364	-0.269192	0.347331	0.547005	0.519686	0.464308
APC1-S688	ANAPC1	688	S	0.167587	0.650471	0.281329	0.262929	0.387188	-0.35645	0.373925	0.414921	0.326755	0.253085	0.343181
ANC2-S534	ANAPC2	534	S	0.0555433	0.787444	0.515545	0.131664	0.33346	-0.172564	0.0903832	0.229445	0.211311	0.11651	0.0478515
ANKH1-S1679	ANKHD1	1679	S	0.123576	0.708044	0.374926	0.221507	0.289649	-0.201444	0.377074	0.245649	0.301258	0.199021	0.435164
ANKH1-S1670	ANKHD1	1670	S	-0.0986698	0.802242	0.545126	0.256385	0.307057	0.0765099	0.580156	0.152662	0.147709	0.29193	0.233127
ANR11-S276	ANKRD11	276	S	0.0917538	0.771531	0.488645	-0.0817542	0.0618263	-0.564392	0.0200066	0.141364	-0.0115282	-0.29572	-0.0314133
ANR17-S2401	ANKRD17	2401	S	-0.0804143	0.659193	0.290826	0.185918	0.239907	-0.126083	0.195203	0.0185735	0.073	0.0728617	0.00885298
ANR17-S19	ANKRD17	19	S	-0.057435	0.779216	0.499384	0.17064	0.266325	-0.143203	-0.0260641	0.108322	0.00608034	-0.0233942	-0.0530493
ANR17-S1709	ANKRD17	1709	S	0.0348332	0.920173	0.779518	0.329316	0.382185	-0.26412	0.156008	0.273071	0.282349	0.0266593	0.160642
AN32A-T15	ANP32A	15	T	-0.0312089	0.897527	0.72283	-0.0828224	-0.117115	0.0465608	0.0894917	-0.169939	-0.0635151	-0.000754669	0.0454884
AN32B-T244	ANP32B	244	T	-0.0188694	0.93464	0.806995	0.0742956	0.235203	0.047985	-0.0155907	0.121397	0.142743	0.0156328	-0.0133567
ANXA2-T19	ANXA2	19;19	T	0.0628452	0.769479	0.480799	0.151375	0.352378	-0.125849	0.253102	0.169709	0.289795	0.171668	0.251215
AP3B1-S276	AP3B1	276	S	0.0834424	0.558989	0.202434	-0.11384	0.0552173	-0.0761078	-0.0572651	-0.0078834	0.144098	0.035425	-0.0298659
AP3D1-S658	AP3D1	658	S	1.23396	0.000368209	2.10405e-06	-0.191262	-0.0602015	-0.713522	-0.246238	0.712644	0.953342	1.26382	0.794819
ACPH-S187	APEH	187	S	0.0205503	0.949142	0.846093	0.242715	0.34065	-0.108142	0.16306	0.194282	0.268808	0.139698	0.117695
API5-S470	API5	470	S	0.188894	0.331842	0.0739535	0.127649	0.253063	-0.197079	0.286219	0.17004	0.396756	0.347392	0.311241
API5-S462	API5	462	S	-0.00359861	0.98869	0.965628	0.0868324	0.0170617	-0.0679732	-0.149132	0.0850883	0.0124551	-0.17914	-0.0460086
API5-S464	API5	464	S	-0.00205401	0.988869	0.966973	0.157577	0.15522	0.00243158	0.0412119	0.140824	0.142513	0.0174499	0.0474388
MTNB-S87	APIP	87	S	0.211786	0.549904	0.193448	0.239546	0.520206	-0.426515	0.311072	0.33438	0.378758	0.358048	0.420267
APOBR-T572	APOBR	572	T	-0.078289	0.680711	0.329895	0.0273035	-0.0861916	-0.0488601	0.12774	-0.0518378	-0.162344	-0.12443	0.045447
APOBR-T286	APOBR	286	T	-0.0107166	0.961872	0.886983	-0.0532687	-0.0973251	-0.0271573	0.137819	-0.0394708	-0.0278923	-0.0862023	0.0707668
APOBR-T285	APOBR	285	T	0.00958599	0.969752	0.911266	-0.0532687	-0.0973251	-0.0677873	0.177325	-0.0394708	-0.0278923	-0.0636553	0.128306
DP13A-S401	APPL1	401	S	0.00493638	0.969752	0.912485	-0.0404651	0.0205176	-0.07996	-0.0357994	0.0050411	-0.00134129	-0.0460349	-0.0736262
ARAF-S257	ARAF	257	S	-0.36293	0.125172	0.0165616	0.329968	0.395259	-0.171209	0.328622	-0.2471	-0.0114517	-0.288378	-0.0221521
ARAP1-S1419	ARAP1	1419	S	0.63595	0.00327305	0.000125325	-0.0316411	0.0236375	-0.388205	0.302983	0.608369	0.580109	0.678101	0.583995
ARAP1-S1421	ARAP1	1421	S	0.259873	0.48622	0.145692	-0.118084	0.0460543	0.0395943	-0.126751	0.582127	0.509468	-0.105184	-0.106108
ARAP1-S229	ARAP1	229	S	0.0419239	0.739051	0.432873	0.0368394	0.144632	-0.0405582	0.0231477	0.0929852	0.122702	0.0833877	0.0326814
ARAP1-S428	ARAP1	428	S	0.0679926	0.776491	0.4964	0.270296	0.31676	-0.150777	0.150127	0.240428	0.34715	0.169398	0.101399
COPD-S259	ARCN1	259	S	1.32761	0.000120925	2.15937e-07	-0.297605	-0.275864	-0.574117	-0.30199	0.678094	1.13042	1.27463	0.777711
COPD-S493	ARCN1	493	S	0.101249	0.141208	0.0198699	-0.0824569	-0.0379587	-0.0877538	-0.0156842	0.00234569	0.0454431	0.0859551	0.0473996
BIG1-T1081	ARFGEF1	1081	T	0.608421	0.000517289	5.17289e-06	-0.423351	-0.388428	-0.400099	-0.311619	0.163677	0.351448	0.22743	0.167632
BIG2-S227	ARFGEF2	227	S	-0.087966	0.545423	0.190314	-0.175237	-0.0428117	0.115694	-0.00898406	-0.0223332	-0.170258	-0.13834	-0.132271
ARGL1-S94	ARGLU1	94	S	0.297242	0.141941	0.0200745	0.191534	0.108971	-0.170039	0.248976	0.413598	0.327015	0.435767	0.392029
ARGL1-S77	ARGLU1	77	S	0.0764868	0.531315	0.181311	0.11086	0.19791	0.0398682	0.0272943	0.230954	0.174946	0.118545	0.157435
RHG01-S51	ARHGAP1	51	S	-0.26569	0.0559434	0.00571422	0.14711	0.146913	0.104582	0.417573	-0.0873993	-0.121985	-0.16774	0.130545
RHG01-S223	ARHGAP1	223	S	0.0544862	0.834887	0.602003	0.119987	0.320264	-0.21974	0.246656	0.085288	0.151988	0.141017	0.306819
RHG10-S591	ARHGAP10	591	S	-0.0294097	0.950992	0.849779	0.36279	0.539084	0.00925695	-0.0563902	0.462561	0.337993	-0.0581795	-0.00527228
RHG15-S64	ARHGAP15	64	S	0.364701	0.0642508	0.00686106	0.167071	0.126832	-0.347029	-0.02971	0.421376	0.397074	0.342964	0.214553
RHG15-S43	ARHGAP15	43	S	0.424126	0.131515	0.0178015	0.404197	0.24817	-0.440383	0.280592	0.558969	0.580766	0.640088	0.409255
RHG15-T213	ARHGAP15	213	T	-0.0278963	0.884536	0.695778	-0.0441102	0.0821285	-0.0626027	-0.048582	-0.00468464	0.087603	-0.127286	-0.140384
RHG15-S243	ARHGAP15	243	S	0.0245358	0.939133	0.820623	-0.127721	0.0409106	-0.142417	-0.14817	-0.0368716	0.0962749	-0.247491	-0.0911662
RHG15-S212	ARHGAP15	212	S	-0.0131724	0.952723	0.854873	-0.0635717	0.0563553	-0.108576	-0.105253	-0.0435465	0.0386702	-0.121288	-0.147572
RHG25-S487	ARHGAP25	487	S	0.91543	0.000639184	1.02726e-05	0.216762	0.00238597	-0.384539	-0.1665	0.888868	0.873887	0.959162	0.607912
RHG30-S1086	ARHGAP30	1086	S	-0.185922	0.116068	0.0147933	0.0959539	-0.0606157	0.0779153	0.0905631	-0.0631499	-0.027478	-0.22492	-0.224324
RHG30-S630	ARHGAP30	630	S	-0.165825	0.317246	0.0679812	0.0633918	0.0641075	0.00987603	0.161453	0.0019744	0.0459955	-0.235157	-0.177284
RHG30-S632	ARHGAP30	632	S	-0.169059	0.352845	0.080429	0.0811358	0.0674407	0.00987603	0.161453	-0.0002928	0.0564037	-0.235157	-0.177284
RHG30-S327	ARHGAP30	327	S	-0.073798	0.708044	0.375942	-0.253269	-0.211691	0.19854	-0.184974	-0.145576	-0.187613	-0.201276	-0.212121
RHG30-S678	ARHGAP30	678	S	0.127097	0.73829	0.427947	0.39386	0.447429	-0.249754	0.00996492	0.497056	0.299137	0.162828	0.150867
RHG31;RHG30-S291	ARHGAP31;ARHGAP30	291	S	-0.402688	0.0326641	0.00277645	0.174146	0.20444	0.0482464	0.228434	-0.0782025	-0.198681	-0.497212	-0.181392
RHG35-S1179	ARHGAP35	1179	S	-0.0428141	0.840976	0.613088	0.221427	0.29837	0.168643	-0.045087	0.270433	0.229213	-0.0175139	-0.0100341
RHG35-S980	ARHGAP35	980	S	0.0350265	0.873613	0.676133	-0.0145866	0.0993566	0.254359	0.0707227	-0.0175021	0.0101302	0.242966	0.314364
RHG35-S975	ARHGAP35	975	S	0.0284501	0.943791	0.834918	0.267978	0.192996	-0.172465	-0.180979	0.358492	0.173901	-0.172491	-0.13857
RHG04-S906	ARHGAP4	906	S	-0.333587	0.00887357	0.000500349	0.230979	0.291246	0.149111	0.22733	-0.145167	0.000813435	-0.21811	-0.0732178
HMHA1-S23	ARHGAP45	23	S	-0.52354	0.0100425	0.000584473	0.392178	0.495304	-0.103465	0.297159	-0.289106	-0.155396	-0.327773	-0.24071
HMHA1-S578	ARHGAP45	578	S	0.0561455	0.769614	0.48201	0.167752	0.25574	-0.054795	0.157575	0.193701	0.327114	0.106804	0.123234
HMHA1-S582	ARHGAP45	582	S	0.00392581	0.988869	0.966809	0.0552297	-0.0204227	-0.0900347	0.116282	-0.0206984	-0.109579	0.132408	0.0746274
HMHA1-S951	ARHGAP45	951	S	-0.00181441	0.991978	0.980287	-0.113477	-0.0922313	-0.0397611	0.0491826	-0.0795188	-0.00543894	-0.0816892	-0.0368976
RHG09-T145	ARHGAP9	145	T	0.252143	0.341952	0.0773055	0.284637	0.328903	-0.402235	0.224387	0.374681	0.36255	0.464719	0.242313
RHG09-S113	ARHGAP9	113	S	0.145867	0.524985	0.175495	0.112687	0.184041	-0.322887	0.238579	0.12929	0.20678	0.308835	0.150982
RHG09-S475	ARHGAP9	475	S	0.101216	0.765097	0.473512	0.328419	0.390195	-0.371665	0.204369	0.256484	0.245424	0.272439	0.181836
ARHG1-S10	ARHGEF1	10	S	-0.470173	0.238247	0.0420336	0.300781	0.494316	-0.0627222	-0.0806095	-0.626181	-0.243918	-0.222545	-0.136283
ARHG1-S863	ARHGEF1	863	S	0.172834	0.465489	0.136488	0.0980222	0.0397096	-0.293881	0.336454	0.214156	0.148624	0.183346	0.325514
ARHG1-S798	ARHGEF1	798	S	0.106202	0.738825	0.432213	0.203235	0.101699	-0.427274	0.0756757	0.122335	0.256049	-0.0189622	0.0187235
ARHGG-S492	ARHGEF16	492	S	-0.085925	0.695342	0.350899	0.12536	0.203825	-0.0457064	-0.0464594	0.120535	-0.122998	-0.145218	0.0409996
ARHG2-S696	ARHGEF2	696	S	0.493576	0.0317721	0.00266659	-0.0598617	0.0112827	-0.57738	0.0857858	0.358861	0.474628	0.241316	0.359324
ARHG2-S886	ARHGEF2	886	S	0.188618	0.420545	0.113847	0.269236	0.262578	-0.328996	0.215343	0.364587	0.307771	0.213678	0.286599
ARHG2-S932	ARHGEF2	932	S	0.0718187	0.844715	0.61996	0.206604	0.17183	-0.175864	0.0918331	0.145002	0.435306	-0.0343226	0.0356921
ARHG2-S174	ARHGEF2	174	S	0.00451093	0.984695	0.950162	0.173397	0.138865	-0.147294	0.063259	0.127051	-0.0248435	0.0455313	0.0985327
ARHG2-T152	ARHGEF2	152	T	-0.00213726	0.98861	0.961423	0.0830001	0.0920735	-0.0865783	0.0801318	0.064208	0.0232149	0.0265222	0.0461328
ARHG6-S640	ARHGEF6	640	S	0.669452	0.00393294	0.000157644	0.0202641	0.162025	-0.458069	0.144725	0.658945	0.692515	0.557633	0.637662
ARHG6-S622	ARHGEF6	622	S	-0.884052	0.00418762	0.000177731	0.345954	0.475121	-0.346575	0.515083	-0.894924	-0.635933	-0.65025	-0.365521
ARHG6-S684	ARHGEF6	684	S	0.532482	0.106436	0.0132285	0.0354264	0.0830705	-0.56793	0.243027	0.330865	0.582299	0.481577	0.528779
ARHG7-S694	ARHGEF7	694	S	0.233895	0.0760204	0.00855229	0.0481024	0.00800824	-0.179756	0.206588	0.183338	0.142364	0.302728	0.390092
ARHG7-S249	ARHGEF7	249	S	0.0501751	0.785464	0.512521	0.112586	0.211922	-0.127292	0.0798644	0.0457312	0.203711	0.0554498	0.172889
ARI1A-S696	ARID1A	696	S	0.18371	0.123931	0.0161586	0.0244263	0.102775	-0.163978	0.179269	0.197352	0.191238	0.18954	0.299203
ARI1A-S1755	ARID1A	1755	S	0.155437	0.418405	0.111624	-0.0781073	-0.0185596	-0.136313	0.209842	0.0793542	0.233531	0.0831529	0.202575
ARI1A-S772	ARID1A	772	S	0.0760507	0.771013	0.484742	0.161363	0.264038	-0.164913	0.228791	0.305726	0.379701	0.0452516	0.0628026
ARI1A-S1944	ARID1A	1944	S	-0.00723567	0.984695	0.949928	0.143253	0.109914	-0.104113	0.2923	0.135373	0.165667	-0.0820987	0.193471
ARI3A-S101	ARID3A	101	S	-0.0816161	0.824904	0.583325	-0.243923	-0.215092	0.390141	-0.271382	-0.185429	-0.328775	-0.0624629	-0.0900522
ARI3B-S377	ARID3B	377	S	-0.269813	0.276099	0.0541705	-0.374074	-0.0256622	0.350268	0.135057	-0.40987	-0.26949	-0.23464	-0.0796646
AR6P4-S148	ARL6IP4	148	S	0.0200508	0.945862	0.83979	0.0423355	0.174412	-0.0889756	0.354955	0.0310297	0.0728344	0.117364	0.341702
ASCC3-S2195	ASCC3	2195	S	0.0219507	0.952723	0.853245	0.142385	-0.0749233	-0.0769003	0.00558948	0.103767	-0.117972	0.0696819	0.0284768
ASML-S239	ASMTL	239	S	0.0317255	0.915884	0.772234	0.299396	0.36565	-0.185753	0.0722589	0.115322	0.0674457	0.256748	0.238939
ASPC1-S275	ASPSCR1	275	S	-0.0355195	0.933079	0.803319	0.330137	0.472775	-0.230864	0.427999	0.160536	0.31635	0.168544	0.21254
ATAD2-S1302	ATAD2	1302	S	0.542208	0.00236001	7.33289e-05	0.0272238	0.161018	-0.341702	-0.0735703	0.448369	0.525232	0.635047	0.333152
ATAD2-S327	ATAD2	327	S	0.105316	0.56717	0.209916	0.180642	0.254951	-0.14011	0.173086	0.219572	0.232558	0.194495	0.243206
ATM-S1981	ATM	1981	S	0.149566	0.294749	0.0614537	0.144862	0.106926	-0.108589	0.0439036	0.256173	0.132122	0.233984	0.163084
AT2A2-S663	ATP2A2	663	S	0.119271	0.484689	0.145061	0.117852	0.211501	-0.128061	0.039345	0.204568	0.286856	0.127422	0.0988733
ATRX-S677	ATRX	677	S	0.176297	0.250814	0.0465096	0.00436117	-0.00444612	-0.290979	-0.0528361	0.0714	0.111179	0.106501	0.0722058
ATRX-S598	ATRX	598	S	0.230462	0.280012	0.0561025	-0.0166562	-0.0208659	-0.32327	0.0889882	0.116576	0.100061	0.16058	0.272827
ATRX-S1061	ATRX	1061	S	0.195226	0.28558	0.0582379	0.101927	0.19635	-0.275094	-0.00709958	0.142465	0.202252	0.317947	0.134322
ATRX-S876	ATRX	876	S	0.156642	0.367271	0.0859151	-0.122214	0.0486913	-0.131719	-0.336983	-0.0528151	0.134186	0.0388801	-0.0359093
ATRX-S875	ATRX	875	S	0.186702	0.415019	0.109629	-0.102785	0.0257996	-0.0354214	0.0584772	-0.0436878	0.146715	0.40674	0.183109
ATRX-S1527	ATRX	1527	S	0.206272	0.552822	0.195462	0.272724	0.316322	-0.392841	0.137913	0.30121	0.342115	0.294164	0.22172
ATX2-T741	ATXN2	741	T	0.0754367	0.759445	0.464067	0.232535	0.189732	-0.21844	0.0902963	0.162615	0.238591	0.043479	0.151185
ATX2-S743	ATXN2	743	S	0.0666161	0.842862	0.617396	0.21616	0.141193	-0.293728	-0.209165	0.1547	0.244619	-0.205183	-0.0732108
ATX2L-S339	ATXN2L	339	S	-0.397235	0.0353072	0.00305155	0.0797971	0.241844	-0.0193956	0.305977	-0.219379	-0.192976	-0.43779	-0.130572
ATX2L-S111	ATXN2L	111	S	0.218305	0.149678	0.0218637	0.00195768	0.0308035	-0.302076	0.210423	0.202664	0.139756	0.170027	0.301882
ATX2L-S559	ATXN2L	559	S	0.0947396	0.28741	0.0593297	-0.0713441	0.12995	-0.0894333	0.10757	0.0692096	0.111043	0.122152	0.153296
ATX2L-S684	ATXN2L	684	S	-0.308254	0.536397	0.184482	0.566674	0.546956	-0.493878	0.466306	0.0723368	0.143939	-0.068776	-0.294458
ATX2L-S594	ATXN2L	594	S	0.153474	0.544409	0.189532	0.166884	0.375679	-0.271476	0.238617	0.247022	0.322392	0.247638	0.306549
ATX2L-S391	ATXN2L	391	S	-0.170457	0.665344	0.307461	0.00356926	0.319349	-0.461526	0.343064	-0.162921	-0.0175407	-0.188696	-0.108216
ATX2L-S306	ATXN2L	306	S	0.0821982	0.785004	0.511374	-0.063449	0.0416777	-0.316994	0.1523	-0.0724513	0.0738689	-0.0657084	0.206618
AUP1-T367	AUP1	367	T	0.093478	0.782651	0.509002	0.107549	0.391341	-0.256969	0.248937	0.154056	0.277937	0.138301	0.294477
BAP18-S96	BAP18	96	S	0.0794441	0.738825	0.432038	0.176871	0.121252	-0.273799	0.082479	0.106833	0.141657	0.0039796	0.172109
BGIN;3BP1-S272	BARGIN;SH3BP1	272;264	S	-0.148509	0.716949	0.391783	-0.0791889	0.0776152	0.363855	-0.156966	-0.00646837	0.177699	-0.294487	-0.265463
BGIN;3BP1-S558	BARGIN;SH3BP1	558;550	S	0.0754362	0.73973	0.433597	0.0939786	0.244004	-0.198582	0.0885137	0.0874718	0.215021	0.0429519	0.184214
BAZ1A-S1413	BAZ1A	1413	S	0.0277308	0.81323	0.563452	0.045029	0.164405	0.0132057	0.0975845	0.15458	0.0936097	0.0423782	0.14058
BAZ1B-S1342	BAZ1B	1342	S	0.142894	0.164719	0.0247667	0.0305357	-0.0235407	-0.111007	0.148587	0.119534	0.0499383	0.248265	0.198415
BAZ1B-S947	BAZ1B	947	S	0.0631913	0.788229	0.518406	0.153816	0.239589	-0.162297	0.344149	0.167754	0.18151	0.198316	0.280442
BAZ1B-S345	BAZ1B	345	S	0.0502322	0.814903	0.569268	0.185472	0.232859	-0.0779194	0.236197	0.220947	0.245275	0.130727	0.180589
BAZ1B-S1468	BAZ1B	1468	S	0.0307485	0.880691	0.685591	0.0367414	0.193648	-0.00466279	-0.0368513	0.150515	0.153622	0.0283518	-0.0206198
BAZ1B-S312	BAZ1B	312	S	0.0348212	0.91584	0.76767	0.119475	0.219396	-0.0651236	0.239987	0.0196224	0.165174	0.209853	0.25837
BAZ1B-S349	BAZ1B	349	S	0.0120189	0.970414	0.916565	0.133772	0.181578	-0.152694	0.330479	0.119267	0.170847	0.0576403	0.193457
BCL3-S382	BCL3	382	S	0.0961195	0.780484	0.503192	0.253054	0.190746	-0.256892	0.319729	0.250107	0.216015	0.111165	0.313829
BCL3-S41	BCL3	41	S	0.0491752	0.814754	0.568873	0.187576	0.316803	0.0021294	0.243341	0.303655	0.219548	0.165949	0.257399
BCLF1-S198	BCLAF1	198	S	0.136434	0.240135	0.0427098	-0.0777516	0.0643204	0.0250053	-0.122277	0.0750546	0.0874021	0.199783	0.0727916
BCLF1-S690	BCLAF1	690	S	0.207437	0.336741	0.0752858	-0.0871307	-0.0137644	-0.243456	-0.0731228	-0.0165185	0.318035	0.0830942	0.0276631
BCLF1-S714	BCLAF1	714	S	-0.14274	0.433287	0.120271	0.141332	0.123773	-0.0903613	-0.00547353	-0.0244704	-0.0957808	-0.279902	-0.00153483
BCLF1-S148	BCLAF1	148	S	-0.187899	0.688513	0.341551	-0.251494	-0.470485	0.377483	-0.204264	-0.200122	-0.520558	-0.260284	-0.319392
BCLF1-T402	BCLAF1	402	T	-0.0793638	0.708044	0.375868	-0.113038	-0.0550633	0.0789124	-0.0545503	-0.204503	-0.00412621	-0.126138	-0.126428
BCLF1-S268	BCLAF1	268	S	0.0599398	0.715156	0.386823	0.329983	0.171508	-0.0783032	0.0731191	0.224403	0.157799	0.165665	0.1882
BCLF1-S512	BCLAF1	512	S	-0.0758681	0.757164	0.460518	-0.0487949	-0.0401417	-0.0439605	-0.00980244	-0.0779498	0.0506204	-0.187502	-0.23134
BCLF1-S502	BCLAF1	502	S	0.128667	0.787444	0.515937	0.340692	0.363841	0.2819	0.105229	0.530678	0.105084	0.543377	0.427189
BCLF1-S531	BCLAF1	531	S	0.0247997	0.889031	0.702368	0.199594	0.139838	-0.029174	0.0433531	0.17676	0.135633	0.0937468	0.0466698
BCLF1-S658	BCLAF1	658	S	-0.0230765	0.897406	0.722412	0.124816	0.105546	-0.0261895	0.0630972	0.101428	0.0934152	0.0133237	-0.0332029
BCLF1-T661	BCLAF1	661	T	0.0533362	0.922853	0.784096	0.473489	-0.0576905	-0.434392	0.487304	0.294431	-0.188322	0.139378	0.436568
BCLF1-S760	BCLAF1	760	S	-0.0155115	0.947051	0.84389	0.218928	0.25334	0.0251095	0.0507121	0.242006	0.165943	-0.0037915	0.0818861
BCLF1-S648	BCLAF1	648	S	-0.00703258	0.955133	0.870058	0.170476	0.182413	0.071607	0.129859	0.160653	0.1246	0.108272	0.1327
BCLF1-S177	BCLAF1	177	S	-0.00683455	0.969752	0.91196	0.0931719	0.118466	0.0351807	0.0966903	0.117336	0.11545	0.077136	0.00624904
BCLF1-S496	BCLAF1	496	S	-0.00500194	0.970414	0.915134	0.102562	0.148056	0.0738074	0.0237874	0.134641	0.0831021	0.0854474	0.0250145
BCLF1-S884	BCLAF1	884	S	-0.00398123	0.98861	0.960784	0.110799	0.116912	0.0719692	0.0887172	0.120078	0.125912	0.106025	0.0204582
BCLF1-S397	BCLAF1	397	S	0.00162961	0.988618	0.961784	0.102729	0.157911	0.0923318	0.0682947	0.135713	0.126875	0.0877836	0.0774138
BIN1-S298	BIN1	298	S	0.0225994	0.881558	0.687979	0.0165542	0.0854032	-0.165238	0.0349473	0.0927897	0.0481706	-0.0865622	0.00766666
BIN1-S296	BIN1	296	S	-0.0146921	0.884536	0.69594	-0.0834964	0.0231281	-0.0830499	-0.0280466	-0.054916	0.00127196	-0.146774	-0.0298155
BIN1-S331	BIN1	331	S	-0.00798625	0.978028	0.930174	0.262977	0.370853	-0.0897467	0.273561	0.168579	0.328781	0.214021	0.0743183
BIN2-S259	BIN2	259	S	0.177347	0.41443	0.1079	-0.0132224	0.057663	-0.0635451	0.0204141	0.190531	0.383796	0.0300459	0.106327
BIN2-S398	BIN2	398	S	0.155034	0.508484	0.157267	0.216433	0.132979	-0.28266	0.194966	0.259418	0.189743	0.0744094	0.358283
BIN2-S280	BIN2	280	S	-0.142781	0.644662	0.27721	0.394075	0.403503	-0.179606	0.357817	0.172584	0.00282414	-0.0697037	0.29896
BIN2-S444	BIN2	444	S	0.0693314	0.69604	0.35454	0.0946861	0.127408	0.0124061	-0.0973689	0.152552	0.0551919	0.0719589	0.134754
BIN2-S458	BIN2	458	S	0.00527241	0.979289	0.938019	0.0773873	0.150026	-0.0196446	-0.0130376	0.067763	0.143514	-0.081749	0.0862935
BIRC6-S480	BIRC6	480	S	0.0378929	0.833661	0.598509	-0.0194755	0.0723165	-0.123455	0.0144628	-0.0257443	0.125139	-0.00603382	0.00205929
BD1L1-S266	BOD1L1	266	S	0.255896	0.128091	0.0172465	0.101479	0.155987	-0.304997	0.0814347	0.212015	0.23467	0.383854	0.226949
BD1L1-S3019	BOD1L1	3019	S	-0.0335808	0.888868	0.700953	0.0440696	0.0504172	-0.0331374	0.167012	-0.0439368	0.0940762	-0.0310219	0.0749209
BD1L1-S484	BOD1L1	484	S	0.0309151	0.901248	0.73323	-0.134075	-0.0466737	-0.0694616	0.155245	-0.147212	-0.0158308	0.00548781	0.186251
BD1L1-S3029	BOD1L1	3029	S	-0.0162807	0.902125	0.736854	0.0132194	0.0323575	-0.051233	0.131176	-0.021863	0.0134122	-0.00314274	0.0719904
BD1L1-S1531	BOD1L1	1531	S	0.0460183	0.902125	0.738138	0.0447993	0.0483021	0.141441	0.312287	-0.0340214	0.147873	0.275991	0.34106
BPTF-S2471	BPTF	2471	S	0.0639737	0.675594	0.321872	-0.19323	-0.185894	0.0553619	-0.244198	-0.0728141	-0.0413832	-0.0548304	-0.143037
BPTF-S216	BPTF	216	S	-0.0104295	0.968669	0.907472	-0.257444	-0.148971	0.0276675	-0.204776	-0.157546	-0.0815315	-0.17	-0.216164
BRCA1-S1524	BRCA1	1524	S	0.253324	0.261549	0.0496943	-0.434745	-0.0297266	-0.142863	0.116007	0.0907031	0.269143	0.055078	0.107042
BRCA1-S1499	BRCA1	1499	S	0.126175	0.581384	0.221799	-0.357501	0.0266195	-0.0602949	0.0442225	0.0374538	0.221225	-0.106076	0.00514383
BRD1-S128	BRD1	128	S	0.0793446	0.780484	0.504158	0.169871	0.385767	-0.0208027	0.0264783	0.260228	0.336465	0.178536	0.103463
BRD2-S298	BRD2	298	S	0.0577292	0.72451	0.402103	0.0147457	0.202808	-0.128866	-0.0274893	0.0474651	0.175116	-0.015187	0.084721
BRD2-S633	BRD2	633	S	0.0386706	0.789758	0.520958	-0.0152751	0.0807659	-0.116076	-0.0120716	0.0360513	0.127795	-0.0835493	0.0117286
BRD2-S301	BRD2	301	S	-0.0214239	0.907978	0.751676	-0.039655	-0.00233212	0.0278751	0.0160147	-0.0572101	0.0254742	-0.106727	0.0546705
BRD4-S1117	BRD4	1117	S	0.0491775	0.653069	0.284125	-0.105341	-0.0511571	-0.026325	0.0486147	-0.0577811	0.107141	0.0148085	-0.00166767
BTF3-S30	BTF3	30	S	0.0605787	0.813262	0.563765	0.1182	0.086482	0.0155075	0.26823	0.175771	0.211209	0.301617	0.0421375
BUB1B-S1043	BUB1B	1043	S	0.0781533	0.677263	0.323224	0.0903957	0.159209	-0.0769493	-0.0523983	0.303976	0.119576	-0.0359769	0.0452962
BUD13-T159	BUD13	159	T	0.0957143	0.219945	0.0369978	0.0741075	0.104619	0.0273119	0.177249	0.194696	0.208627	0.104042	0.258779
BUD13-S358	BUD13	358	S	0.0891166	0.552031	0.194591	0.139204	0.275951	0.0523742	0.226812	0.212854	0.365284	0.233669	0.239002
BUD13-S325	BUD13	325	S	0.121411	0.594083	0.231161	0.212272	0.296314	0.0773432	0.121454	0.278457	0.238772	0.308572	0.367225
BUD13-S271	BUD13	271	S	0.0506085	0.7262	0.409299	0.160605	-0.0423163	-0.130003	0.054667	0.0485967	0.0608769	0.0388131	0.0970995
BUD13-S248	BUD13	248	S	0.0467141	0.82267	0.579395	0.0630741	0.159092	0.138874	0.216284	0.136293	0.290625	0.149427	0.187836
BUD13-T135	BUD13	135	T	0.0310407	0.847374	0.628025	0.0825043	0.236969	0.175901	0.0295296	0.0539434	0.229774	0.195398	0.16995
BYST-S414	BYSL	414	S	0.342645	0.0469654	0.00449526	-0.229243	0.0904676	-0.17462	0.145529	0.0525681	0.340014	0.364023	0.446109
5MP2-S413	BZW1	413	S	0.202251	0.731105	0.418297	-0.433571	-0.783858	0.217975	-0.0252899	-0.0789434	-0.507356	0.167997	0.202563
5MP2-S411	BZW1	411	S	0.0184514	0.954726	0.864027	-0.136315	-0.284756	0.117495	-0.0376394	-0.165475	-0.175938	0.0282437	0.045759
C2C2L-S662	C2CD2L	662	S	0.0287382	0.915874	0.768324	0.0460294	0.0842482	-0.234294	-0.099172	-0.0569581	0.182441	-0.0915539	-0.122164
ASHWN-S143	C2orf49	143	S	1.40663	0.00231627	6.70064e-05	-0.34313	-0.165762	-0.759587	-0.379183	0.748915	1.0229	1.44431	0.762716
TLS1-S15	C9orf78	15	S	0.295194	0.428356	0.117492	-0.29292	-0.558006	-0.510524	-0.248802	-0.0866056	-0.51135	0.0410975	0.127385
TLS1-S261	C9orf78	261	S	0.0112571	0.953788	0.859302	-0.00322234	0.0234244	-0.149002	-0.0594874	0.0216253	-0.0742501	-0.119804	0.0291702
CATIN-S489	CACTIN	489	S	0.0401071	0.845692	0.623396	0.0359178	0.0842163	-0.026896	-0.0234437	0.056075	0.222767	-0.0183502	-0.0302688
PYR1-S1406	CAD	1406	S	1.53541	4.09703e-05	2.26201e-08	-0.172111	-0.22871	-0.685538	-0.425781	1.14443	1.18916	1.36638	0.929525
PYR1-S1859	CAD	1859	S	0.195785	0.382147	0.0929805	0.0894294	0.219676	-0.277806	0.26498	0.208177	0.323743	0.178838	0.368662
PYR1-S1407	CAD	1407	S	-0.065199	0.894143	0.712861	-0.133835	-0.395943	0.250935	0.238098	-0.105307	-0.415603	0.0778551	0.141514
KCC2D-T337	CAMK2D	337	T	0.190006	0.376233	0.0903855	-0.256478	-0.199875	-0.0311231	-0.0434243	-0.0918294	0.0324921	0.183093	0.105367
KCC2G-T287	CAMK2G	287	T	0.201664	0.380265	0.0918643	-0.143336	0.147577	-0.0130572	-0.139782	0.110383	0.12391	0.0868566	0.336908
CALX-S564	CANX	564	S	0.11101	0.665344	0.308772	-0.0168969	-0.00769722	-0.239114	-0.108828	-0.0201334	0.0497267	0.054848	-0.0129363
CALX-T562	CANX	562	T	0.126797	0.793727	0.530947	-0.131871	-0.1294	-0.407457	-0.321065	-0.171954	0.243287	-0.376419	-0.17752
CALX-S583	CANX	583	S	0.0550296	0.863652	0.656375	0.155537	0.342612	-0.206284	0.0698274	0.13806	0.267189	0.0537987	0.122763
CALX-S554	CANX	554	S	-0.0425431	0.949179	0.846464	-0.225969	-0.338156	-0.474173	-0.370164	-0.437873	-0.0840033	-0.535808	-0.52095
CAP1-S34	CAP1	34	S	0.275795	0.683496	0.337354	0.39061	0.660052	-0.759838	0.69033	0.326652	0.570669	0.451185	0.735827
CAP1-T307	CAP1	307	T	-0.0868111	0.797222	0.5358	0.397883	0.471376	0.218855	-0.0142311	0.339999	0.0941268	0.130232	0.162279
CAP1-S36	CAP1	36	S	0.0829261	0.831492	0.595111	0.408663	0.663876	-0.160333	0.312844	0.317078	0.600211	0.293885	0.34558
CAP1-S308	CAP1	308	S	-0.00772892	0.967399	0.901409	0.167148	0.343318	0.155945	0.167722	0.199195	0.183997	0.159404	0.260622
CAR11-S886	CARD11	886	S	-0.295835	0.0400327	0.00363154	0.0836596	0.20403	0.237983	0.132478	0.00514126	-0.0222201	-0.217554	-0.290556
CAR11-S512	CARD11	512	S	-0.323862	0.0868603	0.010144	0.187697	0.255299	0.139313	0.161815	-0.148804	0.098688	-0.0946066	-0.406604
CAR11-S593	CARD11	593	S	0.0517587	0.824904	0.583022	0.0276015	0.156298	-0.0732813	-0.111383	0.124481	0.158977	-0.00299114	-0.0741962
CAR11-S925	CARD11	925	S	0.0492114	0.83901	0.609181	0.0966893	0.349203	-0.139533	0.172205	0.166101	0.260919	0.0653386	0.18305
CAR11-S466	CARD11	466	S	-0.047024	0.868759	0.667393	0.156375	0.2807	-0.217779	0.00991963	0.0597985	0.128798	-0.135842	-0.0116357
CHSP1-S30	CARHSP1	30	S	0.452033	0.134597	0.0183148	-0.0959673	-0.00102101	-0.416216	-0.275696	0.089129	0.181276	-0.00103815	0.749863
CHSP1-S41	CARHSP1	41	S	-0.155177	0.433287	0.120392	0.0797773	0.182819	-0.0437406	0.0568626	-0.0936173	0.128598	-0.21178	-0.168192
CHSP1-S52	CARHSP1	52	S	0.0646465	0.818043	0.573507	0.319619	0.388599	-0.187582	0.230931	0.243057	0.33156	0.175225	0.260311
CARL2-S1157	CARMIL2	1157	S	-0.382341	0.00418762	0.000177974	0.114709	0.136193	-0.077884	0.194171	-0.377636	-0.302517	-0.332658	-0.149363
CARL2-S1120	CARMIL2	1120	S	-0.0360335	0.88499	0.697246	0.0366531	0.186552	-0.296239	-0.0159997	-0.118984	-0.00413236	-0.112455	0.00240305
CARL2-S1395	CARMIL2	1395	S	-0.0339279	0.899785	0.727862	-0.300181	-0.168142	0.181009	-0.25116	-0.231174	-0.156361	-0.196349	-0.090303
CARL2-S1423	CARMIL2	1423	S	-0.00420513	0.986188	0.954692	-0.0680009	0.0295014	-0.0440693	-0.0142024	-0.0838149	0.00963211	-0.0802405	0.0408316
CASP2-S340	CASP2	340	S	0.131267	0.711796	0.382122	0.0289225	0.0053145	-0.353937	0.130005	0.0243229	0.246257	-0.0690655	0.133859
ICAL-T135	CAST	135	T	0.84215	0.00308591	0.0001112	-0.255378	-0.236317	-0.56045	-0.265374	0.619221	0.588855	0.387914	0.45509
ICAL-S243	CAST	243	S	0.271783	0.665344	0.302943	0.399198	0.583676	-0.695385	0.664928	0.380342	0.51765	0.385896	0.755662
CBL-S668	CBL	668	S	1.01233	0.00282624	9.46446e-05	0.0665258	-0.0569559	-0.355897	-0.417424	0.829286	0.796603	1.12051	0.539164
CBL-S483	CBL	483	S	0.0510159	0.769479	0.481282	0.107339	0.234179	-0.0443205	-0.0203793	0.216317	0.220092	0.0300208	0.0144526
CBX3-S93	CBX3	93	S	0.396531	0.0429921	0.00397677	0.0616352	0.181753	-0.331743	0.114829	0.353515	0.479001	0.397474	0.38261
CBX3-S95	CBX3	95	S	-0.102978	0.500936	0.152786	-0.0773054	-0.0785872	-0.0182069	-0.0179399	-0.290034	-0.302501	-0.0222203	0.0108022
CBX3-S97	CBX3	97	S	-0.0683873	0.546867	0.191794	-0.00335117	0.0214894	0.0879498	-0.117176	-0.0722129	-0.166023	-0.0415998	-0.00480118
CBX5-S14	CBX5	14	S	-0.0533662	0.775089	0.494673	-0.355214	-0.257984	0.0552815	-0.268528	-0.281457	-0.26519	-0.269492	-0.223771
C2D1A-S455	CC2D1A	455	S	0.123783	0.53214	0.182024	0.108968	0.139405	-0.0818706	0.0826904	0.225374	0.263692	0.186532	0.0687266
CCAR2-T484	CCAR2	484	T	0.0104271	0.957076	0.877902	-0.0354557	0.0279437	0.0895167	-0.0158185	0.00925077	0.0901796	0.00430706	0.00415728
CCD25-S204	CCDC25	204	S	0.0781688	0.698163	0.359043	0.123543	0.260844	0.222801	-0.105278	0.294353	0.226415	0.0521732	0.241645
CCDC6-S244	CCDC6	244	S	0.163456	0.172607	0.0263226	0.0412149	0.0780159	-0.0259566	0.177778	0.14121	0.189633	0.32357	0.270464
CCDC6-S419	CCDC6	419	S	0.00816084	0.986188	0.955014	-0.389379	-0.263287	0.147963	0.139564	-0.324406	-0.301694	0.135446	0.158156
CCD86-S113	CCDC86	113	S	0.0905816	0.420788	0.114214	-0.164762	-0.0837043	0.00139033	-0.0901952	0.15161	-0.00660682	-0.0697956	-0.0501526
CCD86-S91	CCDC86	91	S	0.140937	0.458158	0.132702	-0.0384037	0.0231638	-0.0448378	0.104891	0.144252	0.0130026	0.258999	0.192309
CCD86-S47	CCDC86	47	S	0.0902451	0.698163	0.357288	-0.0104312	0.0243147	0.116974	0.192446	0.121769	0.0199998	0.299165	0.243351
CCD86-S69	CCDC86	69	S	0.0605462	0.830277	0.592758	-0.265737	-0.374283	0.0201464	0.0484453	-0.0123288	-0.389873	0.0548136	0.0181458
CCD86-S110	CCDC86	110	S	-0.0145969	0.957076	0.875769	-0.247098	-0.371812	-0.000776513	-0.15191	-0.165257	-0.380061	-0.117359	-0.167308
CCD86-S18	CCDC86	18	S	0.00614028	0.979207	0.93528	-0.0548825	-0.0763867	-0.0108123	0.0591229	0.0332676	-0.130179	0.014258	0.0242555
CC88B-S1370	CCDC88B	1370	S	-0.540342	0.0986982	0.0119793	-0.168337	-0.0927734	0.462999	-0.0660529	-0.439988	-0.13029	-0.767559	-0.687697
CC88B-S596	CCDC88B	596	S	0.13696	0.263913	0.0502378	0.0401908	0.152633	-0.102251	-0.0191183	0.222806	0.226325	0.0899189	0.0802463
CC88B-S1379	CCDC88B	1379	S	0.173555	0.367321	0.0861193	0.0693833	0.127334	-0.230506	-0.146808	0.186392	0.2452	0.0860574	-0.00402822
CC88B-S1408	CCDC88B	1408	S	0.167448	0.530921	0.178703	-0.0417549	0.0594883	-0.0415633	-0.165716	0.220825	0.282723	-0.0409762	0.0176751
CC88B-S514	CCDC88B	514	S	0.154878	0.698163	0.357588	-0.12333	0.0342915	-0.347607	0.0595926	-0.130379	0.108591	0.108501	0.155746
CC88B-S436	CCDC88B	436	S	0.0586287	0.736745	0.42626	0.249916	0.274684	-0.072608	0.141211	0.335622	0.219586	0.102969	0.169542
CC88B-S1345	CCDC88B	1345	S	-0.00171327	0.99405	0.985848	0.0377546	0.234442	-0.0589825	0.190558	-0.019536	0.0299308	0.112193	0.274331
CCM2-S384	CCM2	384	S	0.146626	0.294749	0.0614763	0.136816	0.183565	-0.121999	0.0433378	0.2734	0.268317	0.121097	0.165408
CCNK-S340	CCNK	340	S	-0.00503975	0.979788	0.938847	0.212866	0.272863	-0.0347849	0.0374678	0.172296	0.141292	0.0909002	0.0637646
CCR1-S352	CCR1	352	S	0.123484	0.690444	0.344019	-0.146562	0.0146819	-0.0477223	-0.223039	-0.056488	0.0857348	0.0894684	-0.0274221
TCPB-S260	CCT2	260	S	0.715664	0.0073027	0.000349487	0.232193	0.286262	-0.516428	0.095216	0.888405	0.607267	0.73761	0.726617
CCZ1B;CCZ1-S266	CCZ1B;CCZ1	266;266	S	0.0828443	0.659611	0.292286	-0.0218728	0.0559628	-0.0933826	0.00527395	0.023228	0.173776	0.0597132	0.0206409
CD2AP-S458	CD2AP	458	S	-0.489825	0.290172	0.0601071	0.849163	0.383066	-0.208819	0.342604	-0.145575	-0.102991	-0.202264	-0.142455
PRP17-S43	CDC40	43	S	-0.131779	0.690666	0.345826	0.236973	0.332584	-0.109737	0.214061	0.116707	0.22713	-0.130592	-0.0664797
CD11B-S115	CDK11B	115	S	-0.0461077	0.714336	0.385486	-0.0424373	0.0891819	0.0255481	-0.00403773	-0.0950372	0.0155298	-0.0530569	0.0163884
CD11B;CD11A-S589	CDK11B;CDK11A	589;577	S	0.10185	0.173112	0.0265232	-0.0140329	0.0196368	0.00964956	0.0622118	0.0778418	0.0676581	0.200202	0.139164
CD11B;CD11A-T61	CDK11B;CDK11A	61;61	T	0.0739998	0.600353	0.239492	0.00160117	0.0542771	-0.0205828	0.033284	0.103096	0.178346	0.0121035	0.0710331
CD11B;CD11A-S234	CDK11B;CDK11A	234;222	S	0.0511112	0.848497	0.631221	-0.0429158	0.015145	-0.207811	0.0470346	0.022198	0.157823	-0.169806	0.00568192
CD11B;CD11A-S47	CDK11B;CDK11A	47;47	S	-0.0503211	0.894143	0.712053	-0.23427	-0.31181	-0.0244299	0.0669902	-0.316839	-0.165798	-0.164284	-0.0578834
CD11B;CD11A-S65	CDK11B;CDK11A	65;65	S	-0.00517113	0.968316	0.903731	0.0272154	0.0788742	-0.0105232	0.0404199	0.0241113	0.0534649	-0.00464528	0.0423707
CD11B;CD11A-S752	CDK11B;CDK11A	752;740	S	0.0119163	0.970414	0.91656	0.0548182	0.0335298	-0.220093	0.132953	-0.0426746	0.0990385	0.00547278	-0.0129637
CDK12-S1083	CDK12	1083	S	0.114794	0.324724	0.0709765	0.0661524	0.0834618	-0.0885915	0.0507587	0.210527	0.16248	0.0770256	0.120923
CDK12-T692	CDK12	692	T	0.102439	0.406939	0.104125	-0.00169334	0.0963007	-0.0180614	0.12449	0.0819187	0.233075	0.156449	0.13935
CDK12-Y892	CDK12	892	Y	0.140305	0.679884	0.327193	0.21428	0.0298903	-0.22607	0.284784	0.339111	0.346661	0.0411269	0.137206
CDK12-S423	CDK12	423	S	0.0522886	0.824984	0.585149	0.0237232	0.144941	-0.0179413	0.0541583	0.0835194	0.30563	0.0421628	-0.0172766
CDK17-S180	CDK17	180	S	0.509155	0.00232954	6.90968e-05	-0.128579	0.0171911	-0.293534	0.199907	0.348717	0.530984	0.466192	0.485714
CDK7-S164	CDK7	164	S	0.103381	0.250814	0.0463061	0.00160225	-0.00405686	-0.0661427	-0.0455435	0.025323	0.124706	0.0913018	0.0580511
CDK7-T170	CDK7	170	T	0.0571574	0.690527	0.34551	0.103207	-0.191621	-0.0521855	0.116791	0.00957171	0.08274	0.0517032	0.0608061
CARF-S268	CDKN2AIP	268	S	0.109478	0.521089	0.172359	0.192611	0.195439	-0.136697	0.229728	0.264716	0.186792	0.211414	0.256071
CDS2-S33	CDS2	33	S	-0.0595914	0.825264	0.586232	0.101478	0.207762	-0.013996	-0.0660213	0.00235465	0.247151	-0.142215	-0.116434
CEBPZ-S629	CEBPZ	629	S	0.00931827	0.978259	0.932203	0.0525059	0.142701	-0.116784	0.0173353	0.0112477	0.302199	-0.0792705	-0.101145
CENPC-S277	CENPC	277	S	-0.0912069	0.73973	0.43708	0.136129	0.272563	-0.137171	0.262382	-0.110762	0.227059	-0.0641785	0.116958
CENPC-T130	CENPC	130	T	-0.0474584	0.877525	0.681022	0.212316	0.206986	-0.0602078	0.326324	0.176099	0.189359	-0.0292669	0.159393
CENPC-S773	CENPC	773	S	0.0246307	0.942717	0.829943	0.146966	0.154437	0.129018	0.436405	0.10458	0.240794	0.238781	0.381193
CENPC-S177	CENPC	177	S	0.000363881	0.997849	0.99588	0.18437	0.116177	-0.0970905	0.224872	0.117083	0.0588876	0.07685	0.176964
CENPF-T154	CENPF	154	T	-0.178239	0.546397	0.191225	-0.0086771	0.203428	0.0127571	0.277077	-0.217726	-0.00663361	-0.124029	0.120018
CP250-S2229	CEP250	2229	S	0.0957014	0.0472161	0.00455298	-0.00038995	0.0372144	-0.0572689	-0.0162857	0.0720348	0.077262	0.0789891	0.11779
CP250-S2332	CEP250	2332	S	-0.0580963	0.863652	0.65632	0.367321	0.61966	-0.153442	0.321438	0.226799	0.341723	0.237953	0.116117
COF1-S23	CFL1	23	S	0.365341	0.0995593	0.0121605	0.222062	0.32751	-0.0634177	0.371889	0.721518	0.701513	0.452837	0.44354
COF1-S3	CFL1	3	S	-0.0948215	0.435121	0.121384	-0.182287	9.56437e-05	-0.00768803	-0.0395715	-0.220618	-0.152441	-0.156036	-0.0796404
COF1-S156	CFL1	156	S	0.236629	0.517918	0.168057	0.227733	-0.054952	-0.571846	0.240225	0.17415	-0.0523218	0.200174	0.465676
COF1-T25	CFL1	25	T	0.0944516	0.724372	0.401509	0.108552	0.0162775	0.0254534	0.223113	0.100953	0.026238	0.265383	0.358629
CAF1A-T259	CHAF1A	259	T	-0.125698	0.665344	0.310278	-0.0382521	-0.0453184	0.109615	0.161853	-0.154502	0.0612183	-0.0600486	-0.161564
CAF1A-S951	CHAF1A	951	S	0.0314256	0.884817	0.696793	0.110337	0.121081	-0.15078	0.0845691	0.0207257	0.138776	0.105449	0.0259589
CAF1A-S772	CHAF1A	772	S	-0.023851	0.925512	0.790159	-0.159966	-0.176714	-0.0440681	-0.139758	-0.338121	-0.0670495	-0.0242347	-0.186505
CAF1B-S429	CHAF1B	429	S	0.0922358	0.709465	0.380324	0.205126	0.29665	-0.0742101	-0.0348841	0.262703	0.335368	0.0531349	0.11042
CAF1B-S410	CHAF1B	410	S	0.043925	0.881558	0.688274	0.0499898	0.180351	-0.220609	-0.0443241	0.138237	0.177878	-0.167464	-0.00754303
CAF1B-S538	CHAF1B	538	S	-0.0167695	0.964468	0.892339	0.103091	0.347574	-0.0943301	0.0174746	0.178485	0.250776	-0.0776572	-0.0448722
CHAP1-S427	CHAMP1	427	S	0.266874	0.00883361	0.000492159	0.000404865	0.140002	-0.0470659	0.113874	0.247776	0.402336	0.335925	0.288674
CHAP1-S542	CHAMP1	542	S	0.159393	0.0967933	0.0116152	0.154127	0.194972	0.00281545	0.105761	0.243713	0.346914	0.279065	0.225554
CHAP1-S275	CHAMP1	275	S	0.0574766	0.298152	0.0623989	0.0457995	0.107204	0.0315747	0.0434039	0.0970574	0.201085	0.081443	0.0783039
CHAP1-S204	CHAMP1	204	S	0.0980244	0.517918	0.165693	0.233035	0.282088	-0.0843518	0.144743	0.258709	0.300753	0.230226	0.177924
CHAP1-S627	CHAMP1	627	S	0.0558078	0.543748	0.188758	0.0126795	0.0865527	0.0721833	0.0656143	0.119958	0.181836	0.0660462	0.0924199
CHAP1-S436	CHAMP1	436	S	0.0760449	0.660943	0.294221	0.00263376	-0.0334515	-0.0705515	0.104338	0.002058	0.07028	-0.00035189	0.235162
CHAP1-S416	CHAMP1	416	S	0.062312	0.660943	0.294275	0.107439	0.0767747	-0.0686185	0.0951628	0.0476717	0.210892	0.0323895	0.169052
CHAP1-S214	CHAMP1	214	S	0.045667	0.665344	0.30148	-0.0364413	0.01945	0.0298097	0.170834	0.0258391	0.0787524	0.131628	0.130101
CHAP1-S459	CHAMP1	459	S	0.0695585	0.701046	0.366966	-0.0387666	0.0867163	-0.0407504	0.0665202	0.04647	0.175325	0.0472255	0.0829331
CHAP1-S507	CHAMP1	507	S	0.0491124	0.779216	0.499533	0.0856366	0.179562	0.0356161	0.200369	0.105887	0.279767	0.140765	0.171215
MIC19-S50	CHCHD3	50	S	0.173126	0.734647	0.422669	-0.0235434	-0.00333072	-0.476637	0.105675	0.102055	0.0704591	-0.114848	0.237001
CHD4-S1535	CHD4	1535	S	0.0511412	0.682366	0.332842	0.0273558	0.15926	-0.0422086	0.0546072	0.150535	0.161772	-0.00490749	0.0961806
CHD8-S1978	CHD8	1978	S	0.164593	0.597951	0.23555	-0.132574	-0.135712	-0.243358	-0.0593681	-0.0640273	0.16095	-0.139977	0.130414
CHD8-S1995	CHD8	1995	S	-0.0764174	0.681224	0.33088	0.0168777	0.0363211	0.114872	0.0592464	-0.0656022	0.0622648	-0.179081	0.104066
CHMP7-S417	CHMP7	417	S	-0.0216578	0.967681	0.902199	-0.239122	-0.185089	-0.428958	-0.487178	-0.206875	-0.081242	-0.652011	-0.48685
CTF18-S871	CHTF18	871	S	0.0278415	0.91245	0.757546	0.107595	0.304566	-0.143683	0.129811	0.164778	0.274605	0.032183	0.0380895
CPIN1-T136	CIAPIN1	136	T	0.223407	0.254951	0.0478944	-0.0842721	-0.0634483	-0.0991823	0.240003	0.110663	0.0774261	0.326411	0.372227
CIR1-S202	CIR1	202	S	-0.0843692	0.665344	0.299775	0.198656	0.237003	-0.0830797	0.0698905	0.12372	0.0668801	-0.0518132	-0.0537946
CTRO-S1971	CIT	1971	S	0.0995738	0.484379	0.144733	-0.0993636	0.195556	-0.0203338	0.167819	0.0989417	0.197855	0.145306	0.199869
CTRO-S440	CIT	440	S	0.0647094	0.771531	0.488413	0.048762	0.211275	-0.226268	0.161966	0.0569554	0.186098	0.0464039	0.165116
CIZ1-S350	CIZ1	350	S	0.0147927	0.9463	0.840855	0.0272813	-0.00517189	0.0361458	0.186793	-0.0194147	0.111248	0.107139	0.105247
CLAP1-S1196	CLASP1	1196	S	-0.306971	0.0302768	0.00250865	0.197147	0.279732	0.265966	0.0349048	0.0926956	-0.146124	-0.255041	-0.141665
CLAP1-S1223	CLASP1	1223	S	-0.302505	0.0489032	0.004803	0.314232	0.425094	0.10353	0.172589	-0.0201745	0.0589786	-0.220592	-0.0127875
CLAP1-S598	CLASP1	598	S	0.0701457	0.338744	0.0758544	0.0739052	0.118409	-0.000942986	0.0446459	0.161096	0.0670606	0.109747	0.178696
CLAP1-S600	CLASP1	600	S	0.0825614	0.512365	0.160513	0.125559	0.123454	-0.120388	-0.0082612	0.127081	-0.00729346	0.147787	0.183035
CLAP1-S646	CLASP1	646	S	0.121925	0.599296	0.237642	0.186436	0.304563	-0.0807618	0.184978	0.320586	0.278105	0.107319	0.376903
CLAP1-S559	CLASP1	559	S	-0.177011	0.639533	0.269911	0.486684	0.565126	-0.30506	0.416695	0.175725	0.0760686	-0.0178386	0.221448
CLAP1-S636	CLASP1	636	S	-0.0155694	0.881558	0.688697	-0.000549241	0.0708443	0.0998163	0.0812886	0.0263409	-0.00621549	0.058871	0.110126
CLAP1-S572	CLASP1	572	S	-0.0150511	0.934662	0.807481	0.1552	0.324357	0.0885476	0.0487791	0.219949	0.178283	0.0249394	0.133508
CLAP2-S327	CLASP2	327	S	-0.312963	0.000666834	1.10458e-05	0.0626245	0.174586	0.114958	0.151828	-0.200005	-0.164402	-0.230547	-0.152902
CLAP2-S370	CLASP2	370	S	-0.0406569	0.771013	0.484912	-0.127363	0.0529677	0.0481488	-0.0278237	0.00528553	-0.049967	-0.0740459	-0.0979705
CLAP2-S459	CLASP2	459	S	0.0335817	0.915874	0.770761	-0.196446	0.254719	0.0124789	-0.32024	-0.0305914	0.145894	-0.140599	-0.0898656
CLAP2-S368	CLASP2	368	S	0.0176172	0.933079	0.803552	-0.0695597	-0.0295933	0.0140869	0.0322171	-0.0233402	0.0836008	-0.0512843	0.00864366
CLIP1-S204	CLIP1	204	S	0.122658	0.658131	0.289633	-0.133604	0.338976	-0.21482	-0.142265	0.0750574	0.251016	-0.0179498	0.0307948
CLIP1-T182	CLIP1	182	T	0.0642051	0.8346	0.600614	0.177611	0.320834	-0.277093	0.0651955	0.24127	0.251952	-0.0159972	0.0661438
CLK3-S215	CLK3	215	S	0.132234	0.552822	0.195408	0.0506776	0.121277	-0.0308574	-0.00449237	0.219128	0.43492	-0.0098035	0.0212981
CLK3-S157	CLK3	157	S	0.0410288	0.872667	0.672854	0.155651	0.257408	-0.0409339	-0.0102376	0.294777	0.290014	-0.0202464	-0.0385425
ICLN-S102	CLNS1A	102	S	-0.0635024	0.833661	0.598576	-0.0221046	-0.0522083	0.0371013	-0.139635	-0.0465273	-0.00239302	-0.24065	-0.141286
CLH1-T394	CLTC	394	T	0.053203	0.681224	0.330828	0.0817697	0.243055	-0.0622805	0.0875323	0.0884961	0.206502	0.145619	0.122272
CMTR1-S31	CMTR1	31	S	0.0863637	0.524453	0.174755	-0.0483985	-0.107801	-0.149527	0.0592117	-0.116926	0.00255116	0.0619526	0.151363
CNIPF;ICEF1-S892	CNK3/IPCEF1;IPCEF1	892;430	S	-0.10775	0.557404	0.201263	-0.21033	-0.119383	-0.0592753	-0.0147384	-0.375054	-0.280705	-0.227333	0.0483646
CNIPF;ICEF1-S873	CNK3/IPCEF1;IPCEF1	873;411	S	0.113857	0.73973	0.43688	-0.138653	-0.260235	-0.00676069	0.0142802	0.0822404	0.231869	-0.18004	-0.0700086
CNIPF;ICEF1-S788	CNK3/IPCEF1;IPCEF1	788;326	S	0.0315915	0.836205	0.604879	0.0395368	0.0386365	-0.187086	-0.0628491	-0.0184601	-0.0411389	0.067188	-0.0529844
CNTRL-S1475	CNTRL	1475	S	0.0479195	0.665344	0.308597	0.0824892	0.0981016	-0.0201754	0.0876584	0.143864	0.106843	0.106606	0.0824387
COG4-S6	COG4	6	S	0.00493686	0.961872	0.886661	0.11656	0.15411	0.109518	0.0314682	0.145864	0.12692	0.067448	0.0911712
COG5-S197	COG5	197	S	-0.0304234	0.665344	0.307827	0.0181826	-0.0017279	0.0626453	0.0220778	-0.0482216	-0.0355481	0.0128087	0.0504454
COIL-T122	COIL	122	T	0.0803577	0.665344	0.309318	0.111462	0.0667649	-0.131828	0.153828	0.109484	0.144025	0.155125	0.113026
COIL-S566	COIL	566	S	0.0498524	0.780484	0.505508	0.00510413	0.166946	-0.101138	-0.120011	-0.0193254	0.188495	0.0302675	-0.0491258
COPA-S173	COPA	173	S	0.112452	0.517918	0.170156	-0.0229375	0.0418454	-0.219187	0.185352	0.0186389	0.1148	0.135893	0.165548
COPB2-S859	COPB2	859	S	0.059215	0.683303	0.335916	0.104032	0.251208	-0.0429075	0.0362005	0.147029	0.242248	0.0999295	0.096187
COPE-S99	COPE	99	S	-0.161388	0.695415	0.351194	-0.566349	-0.765349	0.0847599	-0.216262	-0.672724	-0.487437	-0.627754	-0.320838
COR1A-T424	CORO1A	424	T	0.0190824	0.964468	0.8922	0.00875133	-0.0186613	-0.305939	0.22375	0.0545546	-0.101911	-0.095211	0.126799
CORO7-S465	CORO7	465	S	1.61683	0.000598914	6.93603e-06	-0.316165	-0.538908	-0.968982	-0.389292	0.964411	0.674736	1.34962	1.26519
CORO7-S462	CORO7	462	S	0.238015	0.304496	0.0642704	-0.274064	-0.25808	-0.00265569	0.15133	0.100518	0.0221294	0.199732	0.24621
CPSF3-T681	CPSF3	681	T	0.0635786	0.753765	0.456297	0.0892926	0.0918875	-0.371892	0.0486575	0.0210706	-0.0311521	0.0567183	0.0656238
CPSF7-T203	CPSF7	203	T	-0.0181392	0.939133	0.818986	-0.228979	-0.24695	-0.0361485	-0.049863	-0.130342	-0.337395	-0.117693	-0.049067
CRKL-S107	CRKL	107	S	0.121695	0.200073	0.0320831	0.0805971	0.188793	-0.0922825	0.145855	0.18983	0.231086	0.227457	0.16137
CRKL-S42	CRKL	42	S	0.106326	0.45571	0.130854	-0.0893087	0.0845285	0.0594651	0.216122	0.172879	0.14459	0.156258	0.222384
CSDE1-S445	CSDE1	445	S	0.0298691	0.913541	0.764112	0.108577	0.212754	-0.0669419	0.112864	0.115754	0.145257	0.117843	0.107875
CSK2B-S209	CSNK2B	209	S	0.0799174	0.786874	0.51432	0.206143	0.145471	-0.0120102	0.283601	0.320845	0.0607304	0.2154	0.345898
CSRP1-S192	CSRP1	192	S	0.191424	0.279518	0.0557618	0.291205	0.343	-0.0830886	0.0945714	0.514631	0.414439	0.244208	0.238103
CSTF3-S691	CSTF3	691	S	0.0591317	0.674164	0.318406	0.153984	0.243046	-0.0177817	0.0145515	0.164176	0.24135	0.119736	0.105064
CTSL2-S9	CTDSPL2	9	S	1.55166	0.000450442	2.73483e-06	-0.322205	-0.212541	-0.669325	-0.368488	1.14458	1.38716	1.28612	0.816209
CTSL2-S28	CTDSPL2	28	S	1.83928	0.000723227	1.23982e-05	-0.423257	-0.213104	-1.129	-0.442542	1.30743	1.61207	1.25409	0.975618
CTSL2-T86	CTDSPL2	86	T	0.100412	0.786915	0.514868	-0.116634	0.166931	-0.46273	-0.107729	0.0299173	0.237739	-0.247812	-0.138358
CTBL1-S545	CTNNBL1	545	S	-0.00656306	0.979207	0.935953	-0.0573652	-0.156552	0.0525744	0.00415929	-0.0849454	-0.0889909	-0.00119162	-0.00830823
PYRG1-S574	CTPS1	574	S	0.135581	0.201588	0.0326861	-0.151423	-0.00236751	0.0568188	0.0136611	0.0905921	0.0717226	0.132465	0.164236
PYRG1-S575	CTPS1	575	S	0.0583805	0.738462	0.429409	-0.206052	-0.109156	-0.0238604	0.0380801	-0.0469099	0.0430788	-0.0249464	-0.0386882
CTR9-S1072	CTR9	1072	S	-0.196816	0.415019	0.109583	-0.0524422	0.082001	0.166733	-0.137007	-0.178519	-0.108089	-0.22977	-0.211599
CTR9-S970	CTR9	970	S	-0.0763752	0.69604	0.355014	-0.255907	-0.125818	0.10836	-0.190489	-0.213293	-0.0321331	-0.273642	-0.250287
CTR9-S1085	CTR9	1085	S	-0.0898426	0.7262	0.412723	-0.128841	-0.0756623	0.239673	-0.248908	-0.112347	-0.0253364	-0.242913	-0.192512
CTR9-T925	CTR9	925	T	0.0252083	0.780484	0.504881	-0.142251	-0.0213283	0.0017442	-0.130971	-0.076278	0.038314	-0.0608368	-0.0931726
CTR9-S941	CTR9	941	S	-0.0721121	0.824984	0.584754	-0.219185	-0.293821	0.125401	-0.404866	-0.215636	-0.185015	-0.334622	-0.345646
CTU2-S508	CTU2	508	S	0.0182485	0.947051	0.843528	0.00723792	0.141296	-0.0964949	0.209208	-0.00495139	0.0996306	0.116964	0.122597
CUL4B-T49	CUL4B	49	T	0.0987342	0.690444	0.344839	0.21801	0.244622	-0.0491486	0.00926717	0.340641	0.349826	0.0228159	0.104404
CUL4B-S193	CUL4B	193	S	0.125419	0.757776	0.461638	0.324842	0.237689	-0.397709	0.454785	0.233841	0.204945	0.285589	0.396908
CWC22-S829	CWC22	829	S	0.004887	0.981754	0.942834	-0.0976689	0.0375054	-0.106709	-0.0929461	0.0101136	0.0467413	-0.156859	-0.140267
CYLD-S399	CYLD	399	S	0.131713	0.683391	0.337058	0.441437	0.380738	-0.175576	0.159058	0.379433	0.355328	0.210436	0.387311
CYLD-S418	CYLD	418	S	-0.0420443	0.894143	0.714509	-0.291758	-0.187719	0.241288	-0.0318524	-0.251318	-0.134595	0.0251874	-0.077493
SYDC-T52	DARS1	52	T	0.0878167	0.56094	0.204885	0.0468665	0.0658136	-0.0593597	0.0214703	0.082656	0.126386	0.0473322	0.169683
DAXX-S671	DAXX	671	S	0.186538	0.417761	0.111304	0.257329	0.407856	-0.20326	0.334814	0.354183	0.372366	0.372382	0.443961
DAXX-S688	DAXX	688	S	0.0882836	0.508741	0.157693	-0.0138077	0.176587	-0.0607074	0.126209	0.0907587	0.0712448	0.230346	0.189065
DBNL-T270	DBNL	270	T	0.465022	0.0132936	0.000887825	0.0526163	0.1141	-0.283143	0.172611	0.53754	0.458439	0.351715	0.568577
DBNL-S269	DBNL	269	S	0.387097	0.0161145	0.00113669	-0.0702358	0.0592752	-0.309894	0.00800713	0.306991	0.271333	0.261428	0.395789
DBNL-S275	DBNL	275	S	-0.458279	0.0417228	0.00384446	0.100896	0.376615	0.0377857	0.482383	-0.13841	-0.100036	-0.424677	-0.172314
DBNL-T291	DBNL	291	T	0.167689	0.517374	0.164172	-0.259298	0.0900469	0.0816635	-0.175131	-0.0434271	0.254402	0.0148914	0.182172
DBNL-S283	DBNL	283	S	-0.134854	0.771531	0.487053	0.523122	0.578154	-0.310722	0.359411	0.284793	0.272087	-0.0458709	0.0995403
DBNL-S232	DBNL	232	S	-0.0960315	0.834887	0.602013	0.107153	0.360676	-0.383059	0.378816	-0.0801938	0.140247	-0.152869	0.172277
DBR1-S514	DBR1	514	S	0.0605356	0.84841	0.629338	0.250665	0.41448	-0.147514	0.142744	0.243199	0.452658	0.0696722	0.136989
DCK-S13	DCK	13	S	0.732113	0.000203601	8.13652e-07	-0.12589	-0.0518168	-0.384294	-0.257848	0.51656	0.691753	0.54341	0.35688
DCK-S11	DCK	11	S	0.753314	0.000474622	3.89868e-06	-0.196422	-0.0140304	-0.391948	-0.317476	0.50313	0.741439	0.483756	0.365055
DCP1A-S522	DCP1A	522	S	-0.225147	0.276099	0.0542337	0.238999	0.415751	0.0883646	0.124608	0.0925114	0.151718	0.0424777	-0.319574
DCP1A-S525	DCP1A	525	S	-0.184871	0.380265	0.0919426	0.113312	0.250913	-0.0545578	0.0777162	0.0646079	0.0499362	-0.0294332	-0.437211
DCTN6-T186	DCTN6	186	T	0.0640133	0.883662	0.69356	-0.160282	0.057905	-0.234598	0.19724	-0.111429	-0.0599772	0.066272	0.221453
DDB2-S26	DDB2	26	S	-0.0842818	0.780187	0.500713	-0.24619	-0.170297	0.259549	-0.30252	-0.143062	-0.135907	-0.126832	-0.390784
DDI2-S106	DDI2	106	S	-0.210074	0.10328	0.0126887	0.123666	0.236974	-0.117818	0.145257	-0.0925375	-0.034815	-0.274939	-0.0499255
DDI2-S121	DDI2	121	S	0.232273	0.140547	0.0197268	0.187298	0.193147	-0.250286	0.229478	0.275165	0.298649	0.313124	0.40179
DDX10-S539	DDX10	539	S	0.328583	0.0190653	0.00141628	-0.0587253	0.0116808	-0.104066	0.150018	0.17908	0.325212	0.461017	0.347929
DDX17-S599	DDX17	599	S	1.1978	0.00260264	8.36562e-05	-0.380581	-0.0775115	-0.70365	-0.63388	0.627953	0.959456	0.850577	0.557608
DDX17-S571	DDX17	571	S	0.466673	0.0613827	0.00648903	-0.163827	-0.00371844	-0.326509	-0.224265	0.26889	0.16429	0.420775	0.294417
DDX20-S268	DDX20	268	S	0.121177	0.736745	0.4258	0.264317	0.0304982	-0.331918	0.428918	0.201106	-0.00184282	0.221321	0.455939
DDX21-S121	DDX21	121	S	0.0534332	0.872667	0.673229	0.0935955	0.231642	-0.138251	0.106753	0.163009	0.225967	0.0405346	0.0779606
DDX21-S71	DDX21	71	S	-0.0516559	0.915137	0.766367	0.175888	0.360208	-0.165768	0.195161	0.0464144	0.273265	-0.063941	0.103127
DDX21-S89	DDX21	89	S	0.0444001	0.925512	0.789531	-0.0158967	0.141784	-0.120568	0.00309128	0.0515562	0.195217	-0.0635444	0.00278208
DDX23-S14	DDX23	14	S	0.05563	0.721765	0.396713	0.103302	0.136684	0.00894061	0.121315	0.128347	0.22275	0.103607	0.13806
DDX23-S109	DDX23	109	S	-0.0450514	0.799155	0.541713	0.0482922	-0.114345	0.0295155	0.0245812	0.0189595	-0.116116	-0.112248	0.0172429
DDX24-S82	DDX24	82	S	-0.168215	0.600353	0.239183	-0.113984	-0.0332805	0.224495	-0.354235	-0.10515	0.011539	-0.443251	-0.413002
DX39A-S183	DDX39A	183	S	0.11564	0.765726	0.47556	-0.024042	-0.337227	0.00250351	0.103098	0.114329	-0.356491	0.23639	0.212664
DDX41-S23	DDX41	23	S	-0.103009	0.715718	0.389555	-0.303359	-0.158052	0.117868	-0.450905	-0.266107	-0.105015	-0.34182	-0.493542
DDX46-S106	DDX46	106	S	-0.0960316	0.814754	0.567488	0.119186	0.182578	0.23439	-0.20473	0.149523	0.180241	-0.185629	-0.196838
DDX5-S520	DDX5	520	S	0.262788	0.517918	0.169468	0.252117	-0.091451	-0.528669	0.352985	0.281376	0.0235092	0.306881	0.424367
DDX5-S480	DDX5	480	S	0.15081	0.715156	0.388994	0.0511251	-0.0262107	-0.445707	0.191774	0.0983987	-0.114676	0.048463	0.342036
DDX51-S83	DDX51	83	S	0.0349348	0.91245	0.758666	-0.0823927	0.0496932	-0.238395	-0.127632	-0.117994	0.134878	-0.165728	-0.110143
DDX54-T74	DDX54	74	T	-0.116915	0.616346	0.251601	0.211905	0.235001	0.112744	-0.0660291	0.160268	0.130569	-0.130479	-0.134397
DDX54-S75	DDX54	75	S	-0.0689912	0.716949	0.391757	0.156561	0.203598	0.142883	-0.00276155	0.127447	0.083923	0.00230734	0.0106376
DDX54-S782	DDX54	782	S	0.0109033	0.959099	0.881001	-0.136419	-0.0175793	0.163182	-0.188945	-0.0200829	0.0340282	-0.0266722	-0.123422
DDX55-S544	DDX55	544	S	0.0933217	0.660943	0.294291	0.0998478	0.127589	-0.117519	0.0860339	0.113059	0.185123	0.123212	0.147844
DDX55-S594	DDX55	594	S	0.00889565	0.978259	0.93249	0.184383	0.15333	-0.0755325	0.150963	0.0330969	0.0966357	0.0938863	0.225107
DEFI6-S600	DEF6	600	S	-0.00719854	0.95753	0.879218	0.0735125	0.156907	-0.0429501	-0.0417494	0.0801132	0.0322928	0.00309434	0.00142508
DEFI6-T595	DEF6	595	T	0.00430576	0.984695	0.950061	0.0955399	0.218481	0.127576	0.160336	0.270377	0.279852	0.0668257	0.00210058
DEND3-S512	DENND3	512	S	0.0634238	0.420545	0.113731	0.115895	0.151956	0.0734026	0.126616	0.246408	0.142082	0.136408	0.196667
DEND3-S502	DENND3	502	S	0.0148581	0.907978	0.751448	-0.0174191	0.0842164	0.031141	-0.0819037	0.0744546	0.0876028	-0.0265781	-0.0600123
MYCPP-S1225	DENND4A	1225	S	0.463095	0.0143602	0.00099246	-0.174983	-0.0232559	-0.0461456	-0.356469	0.20144	0.550698	0.300862	0.198528
MYCPP-S1587	DENND4A	1587	S	-0.0939167	0.7262	0.409573	0.00954505	-0.0182306	0.124727	-0.11639	-0.043922	0.0570451	-0.249871	-0.139267
DEN4B-S736	DENND4B	736	S	0.0201582	0.955133	0.865638	0.440146	0.414127	-0.0478761	0.124861	0.296673	0.386223	0.132943	0.196052
DEN4C-S989	DENND4C	989	S	0.918361	0.000591838	6.55249e-06	-0.224843	-0.220265	-0.258933	-0.10708	0.673081	0.595179	0.88935	0.704712
DEN4C-S1183	DENND4C	1183	S	0.562056	0.00838599	0.00042529	0.149953	0.241891	-0.401778	0.0430863	0.580713	0.63082	0.610759	0.459085
DEN4C-S1325	DENND4C	1325	S	0.572742	0.0242472	0.00188943	0.279061	0.247316	-0.451084	-0.0803219	0.672972	0.710443	0.480988	0.421536
DENR-S73	DENR	73	S	0.0785482	0.73973	0.438903	0.292532	0.306331	-0.154841	0.184296	0.324499	0.298487	0.131156	0.18837
DHX16-S103	DHX16	103	S	0.131923	0.367321	0.0861893	-0.0653111	0.111037	-0.0621171	0.037223	0.165262	0.276443	0.0793424	0.027477
DHX29-S200	DHX29	200	S	0.108516	0.540174	0.187132	0.136783	0.263772	-0.149895	0.21448	0.288852	0.303668	0.165382	0.141303
DHX57-S132	DHX57	132	S	0.351078	0.00853278	0.000458434	-0.0522864	0.044726	-0.283433	0.00214682	0.328274	0.346207	0.282297	0.158687
DHX57-S127	DHX57	127	S	-0.121697	0.658298	0.290121	-0.0882819	-0.0886048	-0.186168	-0.0999848	-0.317662	-0.0384634	-0.201766	-0.391935
DHX9-S449	DHX9	449	S	0.134312	0.624713	0.258012	-0.189193	-0.252467	-0.265929	0.226645	-0.0396571	-0.203521	0.0233207	0.276159
DIDO1-S1456	DIDO1	1456	S	0.413936	0.00396252	0.000164162	-0.15797	0.0590263	-0.271106	-0.127506	0.23486	0.228127	0.357085	0.338114
DIDO1-S1019	DIDO1	1019	S	-0.257027	0.415019	0.109103	0.000349864	0.277807	0.4856	-0.277014	-0.0109644	-0.00492467	-0.242012	-0.283464
DKC1-S494	DKC1	494	S	0.0332248	0.890787	0.704987	0.0936623	0.28034	-0.00752494	-0.0628104	0.206411	0.21727	0.0159884	-0.00310248
DKC1-S513	DKC1	513	S	0.0328454	0.901248	0.732884	0.0528359	0.23516	-0.0621844	0.038816	0.0620267	0.265951	0.0137943	0.0542363
DMAP1-T445	DMAP1	445	T	0.0835635	0.7262	0.406439	0.194022	0.263977	-0.0562066	0.294644	0.23141	0.27003	0.199767	0.329484
DNJB6-S277	DNAJB6	277	S	-0.173517	0.219945	0.036951	0.125491	0.311773	-0.0685192	0.177589	0.026896	-0.0403001	-0.196501	0.0621701
DNJC1-S430	DNAJC1	430	S	0.048078	0.898204	0.725941	-0.24294	-0.163529	-0.0111923	-0.161265	-0.293667	-0.0211362	-0.0745025	0.00269166
DJC17-S112	DNAJC17	112	S	-0.151177	0.546397	0.191239	0.0284039	-0.0399552	0.0888947	-0.297899	0.0063624	-0.0865488	-0.504682	-0.240395
DNMT1-S154	DNMT1	154	S	-0.0902133	0.69221	0.34833	0.123589	0.0462687	-0.0425121	0.0428952	-0.0972002	-0.0202743	-0.0887004	0.0155632
DNMT1-S714	DNMT1	714	S	0.047946	0.781225	0.507796	-0.0196286	0.0475125	-0.106502	0.0459385	0.0147134	0.113231	-0.0175658	0.0487258
TDIF1-S161	DNTTIP1	161	S	0.0174664	0.932532	0.800864	0.0715665	0.0304246	-0.0379775	0.115074	0.0146708	-0.0830139	0.0963187	0.220977
TDIF2-T232	DNTTIP2	232	T	-0.151312	0.619995	0.254198	0.0390386	0.0523899	-0.115415	-0.0308264	0.0286999	0.0730563	-0.488033	-0.273784
TDIF2-S117	DNTTIP2	117	S	-0.0249593	0.89451	0.716259	0.134404	0.160698	0.0549851	0.211618	0.161389	0.170629	0.017939	0.111911
DOC10-S1257	DOCK10	1257	S	0.625292	0.000467163	3.26598e-06	-0.189003	-0.0160544	-0.262197	6.56128e-05	0.360431	0.567229	0.632778	0.473543
DOC10-T1440	DOCK10	1440	T	0.275315	0.406795	0.103733	0.271659	0.0653382	-0.508104	0.360543	0.438611	0.270951	0.20976	0.371375
DOC10-S1295	DOCK10	1295	S	0.115237	0.451874	0.129268	-0.0432305	0.174935	-0.00105935	-0.0512317	0.154104	0.192434	0.12598	0.067845
DOC10-S1232	DOCK10	1232	S	0.0258817	0.872667	0.672198	-0.216557	-0.061099	0.0266738	-0.0975193	-0.0842743	-0.0168689	-0.0351465	-0.108685
DOCK2-S587	DOCK2	587	S	0.230276	0.00327305	0.000126666	-0.035737	0.00784252	-0.0724927	-0.0489206	0.147507	0.30184	0.116962	0.205486
DOCK2-S1685	DOCK2	1685	S	0.195192	0.135068	0.0185718	0.0670903	0.0751095	-0.193202	0.186135	0.20521	0.194818	0.201595	0.314276
DOCK2-S1706	DOCK2	1706	S	0.1427	0.372191	0.0882924	0.166103	0.181193	-0.127558	0.100175	0.237168	0.296795	0.164969	0.191781
DOCK2-T1797	DOCK2	1797	T	0.217275	0.528386	0.177009	0.197121	0.12981	-0.210111	0.296405	0.375023	0.190029	0.140972	0.576301
DOCK2-S1705	DOCK2	1705	S	0.0859058	0.659193	0.290986	0.131631	0.239162	-0.119956	0.149438	0.12421	0.189264	0.19062	0.239805
DOCK2-S1592	DOCK2	1592	S	0.10523	0.675594	0.321192	-0.303969	-0.190158	0.0966508	-0.263268	-0.129382	0.0594196	-0.0605575	-0.109305
DOCK2-S1784	DOCK2	1784	S	0.0215983	0.940264	0.82553	0.0441497	0.113974	-0.0315031	0.0295613	-0.0290615	0.208365	0.125397	-0.0621255
DOCK2-S1731	DOCK2	1731	S	-0.00701586	0.970173	0.913958	-0.0250711	0.169808	-0.0354094	-0.0492012	0.0105117	0.0995335	0.0260681	-0.104051
DOCK2-T1786	DOCK2	1786	T	-0.00575875	0.981971	0.94356	0.0541559	0.0964564	0.076341	0.0276205	-0.0379896	0.170478	0.198322	-0.0992714
DOCK8-S948	DOCK8	948	S	-0.317601	0.0504932	0.00504932	0.122538	0.269252	-0.0397195	0.344106	-0.205842	-0.0813878	-0.261812	-0.0251835
DOCK8-T882	DOCK8	882	T	0.295251	0.149671	0.021748	-0.0553618	-0.287069	-0.296178	0.115034	0.307607	0.166311	-0.00990048	0.19341
DOCK8-S1245	DOCK8	1245	S	0.122342	0.59732	0.234919	0.186453	0.195021	-0.297207	0.258745	0.139876	0.269897	0.213731	0.208876
DOCK8-T3	DOCK8	3	T	0.0656242	0.704852	0.370047	-0.138054	-0.0511553	-0.0215445	0.0417099	0.00496751	0.0299432	-0.0490407	0.107583
DOCK8-S904	DOCK8	904	S	0.0559168	0.780484	0.502255	-0.0326854	0.0218706	-0.0521537	0.114791	0.018953	0.183113	0.0536179	0.019806
DOK1-S269	DOK1	269	S	0.44679	0.272435	0.0525409	-0.33979	-0.202361	-0.31608	-0.471612	-0.0409808	0.17597	0.198605	0.123722
REQU-S142	DPF2	142	S	0.122416	0.0269472	0.00215578	-0.0543722	0.0686257	-0.0446819	0.0090966	0.135178	0.108981	0.134626	0.0895473
DPM1-S9	DPM1	9	S	0.400318	0.1964	0.0312135	0.273658	0.232169	-0.511612	-0.0262959	0.493801	0.574877	0.195162	0.305351
DPYL2-S507	DPYSL2	507	S	0.186059	0.422236	0.11532	0.033067	0.219763	-0.304522	0.164288	0.1218	0.198545	0.202965	0.33352
DPYL2-T509	DPYSL2	509	T	0.0995375	0.738462	0.429475	0.230767	0.359935	-0.274599	0.199665	0.271263	0.276099	0.144709	0.221846
DPYL2-T512	DPYSL2	512	T	0.111986	0.769479	0.480492	0.124358	0.265929	-0.375601	0.33469	0.104363	0.211259	0.183687	0.298013
DPYL2-T514	DPYSL2	514	T	-0.0268616	0.93245	0.800242	0.104569	0.290522	-0.103057	0.190837	0.0176594	0.173895	0.0609806	0.12289
DEST-S3	DSTN	3	S	0.231888	0.688513	0.341463	0.763047	0.891495	-0.422591	0.414643	0.7985	0.884452	0.388153	0.503043
DTD1-S205	DTD1	205	S	0.163334	0.179613	0.02784	0.0785313	0.105325	-0.0767816	0.165499	0.201127	0.147733	0.234529	0.34252
DTD1-S182	DTD1	182	S	0.0817471	0.658131	0.289813	0.154093	0.191458	-0.10705	0.0151373	0.180525	0.14721	0.140775	0.112117
DTD1-S197	DTD1	197	S	-0.0984782	0.708044	0.376409	0.275118	0.485294	-0.00268289	0.060687	0.17588	0.151451	-0.0256491	0.122821
DTX3L-S221	DTX3L	221	S	0.144135	0.429181	0.118204	0.136418	0.162868	-0.265445	0.209439	0.182838	0.215761	0.179283	0.241936
DTX3L-S202	DTX3L	202	S	0.146991	0.495793	0.150154	0.0353629	0.0351699	-0.272309	0.100083	0.0974978	0.169453	0.0488316	0.170488
DTX3L-S9	DTX3L	9	S	-0.0672604	0.716949	0.39154	-0.241424	-0.0519403	-0.00890157	-0.207108	-0.13489	-0.0863255	-0.311324	-0.245876
DTX3L-S3	DTX3L	3	S	-0.0532234	0.808673	0.555817	-0.382987	-0.177677	-0.000422325	-0.148434	-0.319609	-0.231032	-0.240261	-0.131513
DC1L1-S207	DYNC1LI1	207	S	0.0395522	0.8346	0.600434	0.214281	0.265951	0.151461	0.0767326	0.206066	0.237924	0.300049	0.122595
DC1L2-S194	DYNC1LI2	194	S	0.143395	0.423539	0.115898	0.156462	0.240607	-0.110216	0.122409	0.271502	0.284081	0.240878	0.18638
DC1L2-S407	DYNC1LI2	407	S	0.0276807	0.936996	0.814974	0.25529	0.3981	-0.109095	0.358469	0.267938	0.188784	0.280119	0.276647
DYR1A;DYR1B-Y321	DYRK1A;DYRK1B	321	Y	0.0629725	0.644662	0.27699	-0.0240577	0.177743	0.114313	0.118137	0.216611	0.202628	0.118371	0.100415
EDC3-T173	EDC3	173	T	-0.102687	0.713959	0.384773	0.0606982	-0.11614	0.135275	0.300125	-0.139946	0.0508341	-0.0533906	0.111714
EDC3-S131	EDC3	131	S	0.0380436	0.856595	0.644634	-0.0986203	-0.198046	0.085679	0.153888	-0.100181	0.0596081	-0.0218524	0.157499
EDC4-S729	EDC4	729	S	0.0651309	0.510097	0.15892	0.0360996	0.0630184	-0.0571741	0.00324198	0.0425841	0.154053	0.0517027	0.0573694
EDC4-S844	EDC4	844	S	-0.0335538	0.848934	0.633062	0.0614421	0.12937	-0.0590612	0.0206071	0.0425409	0.155116	-0.174726	-0.00478896
EDC4-S723	EDC4	723	S	-0.023308	0.891473	0.707766	0.104577	0.0130911	0.00515949	0.0103273	-0.0477296	0.187267	-0.0749418	-0.0246721
EDC4-S879	EDC4	879	S	0.00170673	0.991436	0.978088	0.15606	0.221066	-0.0708551	0.0819574	0.150719	0.188734	0.0257942	0.0298091
EF1D-S133	EEF1D	133	S	0.16359	0.0702099	0.00774816	-0.117942	0.0266122	-0.00899427	0.134984	0.106693	0.192594	0.20204	0.187693
EF1D-S162	EEF1D	162	S	-0.0767264	0.848857	0.632152	-0.10669	-0.104039	-0.234318	-0.118542	-0.286288	-0.0115706	-0.360802	-0.211834
EF2-T59	EEF2	59	T	0.318964	0.0100997	0.000591678	-0.124487	-0.281551	-0.191929	-0.0279803	0.181275	0.221657	0.105004	0.141972
EF2-T57	EEF2	57	T	0.259056	0.0414038	0.00379887	-0.119802	-0.241942	-0.117532	0.00224987	0.155699	0.2469	0.0286425	0.127954
EF2-S279	EEF2	279	S	0.0462934	0.754398	0.457195	-0.000282376	-0.1128	-0.0228273	-0.00666784	0.0113081	-0.0629904	0.0547376	0.039541
EF2K-S500	EEF2K	500	S	0.491937	0.163503	0.0245254	-0.395711	-0.0606597	-0.468183	-0.175908	0.41865	0.101271	0.143516	0.203851
EF2K-S474	EEF2K	474	S	-0.329808	0.415019	0.10964	-0.509877	-0.265334	0.348014	-0.163995	-0.418046	-0.652259	-0.478113	-0.362007
EF2K-S18	EEF2K	18	S	-0.16639	0.554045	0.197004	-0.126376	0.132011	0.17975	-0.0402362	-0.0561041	-0.0156177	-0.213039	-0.235649
EF2K-Y443	EEF2K	443	Y	0.0704107	0.836205	0.604667	-0.719243	-0.390759	-0.129984	-0.28498	-0.340097	-0.199423	-0.393043	-0.31076
EF2K-S445	EEF2K	445	S	0.0600803	0.915874	0.770698	-0.518149	-0.236789	0.344765	0.20781	-0.213821	-0.210851	0.259055	0.203574
EFHD2-S74	EFHD2	74	S	-0.132793	0.481334	0.142681	0.154461	0.225991	-0.135509	0.297192	-0.0424986	-0.00274043	-0.0144149	0.0706155
EFHD2-S76	EFHD2	76	S	-0.0152673	0.952934	0.855887	0.130566	0.153506	-0.100982	0.270189	-0.0494472	0.255442	0.0812281	0.104987
EFR3A-S694	EFR3A	694	S	0.215648	0.275051	0.0533534	-0.0110669	0.0858293	-0.0145971	-0.354606	0.308924	0.1847	0.049465	0.0250604
EH1L1-S1273	EHBP1L1	1273	S	0.398875	0.00768016	0.000373036	-0.251007	-0.112345	-0.112937	-0.0670336	0.0695551	0.264387	0.299479	0.418755
EH1L1-S310	EHBP1L1	310	S	-0.452551	0.372814	0.0886765	-0.951421	-1.08355	0.306513	-0.958056	-0.999563	-1.1301	-1.20704	-1.16001
EH1L1-S1017	EHBP1L1	1017	S	0.0634801	0.814754	0.56737	0.21043	0.366169	-0.113056	0.0815381	0.132725	0.370738	0.178794	0.116746
EI24-S46	EI24	46	S	0.860489	0.00634162	0.000292168	-0.492743	-0.473578	-0.29833	-0.339015	0.386559	0.468618	0.526097	0.457017
EI24-S56	EI24	56	S	-0.00464253	0.99405	0.983814	-0.163374	-0.0916805	0.036542	-0.0407441	-0.122644	-0.214253	-0.0337796	0.0928493
EIF2A-S506	EIF2A	506	S	0.069803	0.679532	0.325695	0.10775	0.220918	-0.104578	0.0240573	0.160607	0.15628	0.124002	0.0864697
EI2BE-S718	EIF2B5	718	S	-0.0312215	0.901248	0.7323	0.0900674	-0.210534	0.110047	0.1453	0.0659628	-0.100027	-0.0789125	0.122972
EIF3A-S882	EIF3A	882	S	-0.129536	0.665344	0.300933	0.165691	0.138261	-0.314473	0.263375	-0.104215	-0.0758221	-0.181878	0.0966237
EIF3B-S119	EIF3B	119	S	0.0988425	0.665344	0.306993	0.450003	0.384496	0.761327	0.287305	0.498486	0.693491	0.685161	0.401363
EIFCL;EIF3C-S910	EIF3CL;EIF3C	910;909	S	0.718408	0.00200831	4.96997e-05	-0.18678	-0.0188678	-0.334731	-0.174757	0.54674	0.465102	0.626776	0.51988
EIFCL;EIF3C-S39	EIF3CL;EIF3C	39;39	S	0.0325036	0.822624	0.5776	0.0522159	0.199944	0.0175838	0.00787611	0.159279	0.173328	0.0359739	0.0390532
EIF3G-S42	EIF3G	42	S	-0.0468416	0.764615	0.472423	-0.0242762	-0.0459061	0.152787	0.116999	-0.0790715	0.0766727	-0.0476668	0.0623032
IF4A1-T158	EIF4A1	158	T	0.155082	0.346733	0.0787578	0.108427	-0.00889247	-0.209829	0.22108	0.204104	0.0686834	0.187931	0.270395
IF4A3-T163	EIF4A3	163	T	0.147961	0.481334	0.142672	0.307821	0.19372	-0.220598	0.256585	0.396106	0.209107	0.236355	0.287807
IF4B-S498	EIF4B	498	S	0.0976829	0.183468	0.0285685	0.118605	0.139536	-0.0519789	0.075772	0.158136	0.1805	0.188898	0.145132
IF4B-S424	EIF4B	424	S	0.343173	0.256742	0.0485976	0.218384	0.109431	-0.467945	0.308667	0.433771	0.366982	0.215162	0.525315
IF4B-S504	EIF4B	504	S	0.0369444	0.906926	0.749834	0.313424	0.370507	-0.135987	0.301515	0.265007	0.293057	0.192117	0.247055
IF4G1-S1077	EIF4G1	1077	S	0.313142	0.127116	0.0169336	-0.2259	0.108045	0.0472137	-0.282646	0.169851	0.355582	0.307399	0.0664483
IF4G1-S1194	EIF4G1	1194	S	-0.253266	0.237371	0.041484	0.218523	0.242591	-0.170008	0.170496	-0.0784348	-0.0780262	-0.285653	-0.109347
IF4G1-S1596	EIF4G1	1596	S	0.166043	0.255144	0.0480936	0.0903352	0.106824	-0.230922	0.0438771	0.185604	0.271769	0.101218	0.115696
IF4G1-S1209	EIF4G1	1209	S	0.261149	0.307714	0.0650594	-0.184177	0.136888	0.0585039	-0.411102	0.206238	0.298578	0.29865	-0.158758
IF4G1-S1147	EIF4G1	1147	S	-0.220797	0.503604	0.15458	0.367457	0.283042	-0.254185	0.360267	0.0684586	-0.0338548	-0.310673	0.149461
IF4G1-S1185	EIF4G1	1185	S	0.250641	0.556865	0.200697	0.106214	0.142244	0.0647662	-0.340366	0.0596945	0.0805232	0.738258	0.0969458
IF4G1-T1211	EIF4G1	1211	T	0.144192	0.588739	0.227716	-0.157737	-0.0315589	0.0720503	-0.374039	-0.164284	-0.026918	0.367825	-0.0911391
IF4G1-S1187	EIF4G1	1187	S	-0.0341396	0.915137	0.766428	0.0620265	0.199192	0.226369	0.30507	0.127112	0.201467	0.0641771	0.263343
IF4G2-T508	EIF4G2	508	T	-0.225366	0.220538	0.0371764	0.277042	0.357951	-0.0411262	0.253354	0.0165291	-0.0559373	-0.0648278	0.0499937
IF4G3-S1409	EIF4G3	1409	S	-0.173004	0.666168	0.312147	0.118339	0.115557	0.358949	-0.0747211	0.167847	0.133151	-0.224324	-0.250564
IF4G3-S1582	EIF4G3	1582	S	-0.164696	0.771531	0.488486	0.135649	-0.00325593	0.528668	-0.0809509	0.156871	0.247187	-0.192394	-0.290339
IF2P-S1168	EIF5B	1168	S	0.0936577	0.682366	0.33311	0.132323	0.220124	0.044532	0.363711	0.245339	0.202579	0.333125	0.354278
IF2P-S214	EIF5B	214	S	0.0566553	0.711308	0.381566	0.128424	0.242512	0.00422145	0.0279627	0.18143	0.203207	0.130201	0.114904
IF2P-S438	EIF5B	438	S	0.175223	0.7262	0.412782	0.291786	-0.0324946	-0.463087	0.645405	0.263171	-0.114675	0.299001	0.695002
IF2P-S164	EIF5B	164	S	0.0752567	0.788229	0.518504	0.121186	0.0397194	-0.18953	0.112607	0.243784	0.146591	-0.213702	0.208336
IF2P-S113	EIF5B	113	S	0.0435842	0.831492	0.594317	0.165621	0.232372	-0.0991499	0.104669	0.142047	0.181193	0.125399	0.129208
IF2P-S137	EIF5B	137	S	0.0566012	0.86788	0.665168	0.0290074	-0.0584502	-0.198534	0.0168976	0.0668747	-0.153229	-0.0299588	0.131639
ELAV1-S202	ELAVL1	202	S	0.0848505	0.702791	0.368212	0.0544645	0.17587	-0.243608	0.183523	0.128932	0.134073	0.0654718	0.181174
ELF1-S168	ELF1	168	S	0.0900877	0.709465	0.379675	0.315788	0.226985	-0.129368	0.10729	0.383156	0.21046	0.10457	0.182859
ELF1-S432	ELF1	432	S	0.0700923	0.723891	0.400208	0.137789	0.238685	-0.127774	0.13506	0.179056	0.221591	0.0903453	0.173137
ELF1-S187	ELF1	187	S	0.00105185	0.99405	0.98415	0.1119	0.287855	0.0364754	0.027961	0.0891666	0.205639	0.0848382	0.0887546
ELMO1-S344	ELMO1	344	S	0.0621338	0.517918	0.170543	0.0849495	0.0582563	0.00852472	0.0617089	0.130032	0.141145	0.0617067	0.129091
ELOA1-S151	ELOA	151	S	0.0901701	0.56094	0.205034	-0.148434	0.0146555	-0.0593265	-0.140808	0.0401188	0.0301935	-0.089181	0.0456363
EMD-S49	EMD	49	S	0.048179	0.883915	0.694189	-0.00680513	0.106814	0.23607	-0.0342283	0.167386	0.304706	0.0676559	-0.0451809
EMAL3-S176	EML3	176	S	0.826766	0.000639184	9.66625e-06	-0.473233	-0.276137	-0.0572417	-0.384098	0.729965	0.472758	0.322572	0.591061
EMAL3-S889	EML3	889	S	0.202162	0.122763	0.0158715	0.0750869	0.116814	-0.000660004	0.0033925	0.345655	0.379808	0.133966	0.14385
EMAL3-S156	EML3	156	S	0.220344	0.462518	0.135188	-0.0827613	0.0780703	0.313305	-0.274722	0.291177	0.337392	0.17378	0.112917
EMAL3-S197	EML3	197	S	-0.11142	0.771531	0.489096	0.297266	0.536738	-0.145916	0.578363	0.237787	0.277977	0.028475	0.276531
EMAL4-S94	EML4	94	S	0.772919	0.035227	0.00303204	-0.369686	-0.340429	-0.149508	-0.273005	0.355729	0.109889	0.794539	0.698893
EMAL4-S134	EML4	134	S	0.438473	0.0376525	0.00334838	0.205009	0.347634	-0.375096	0.188838	0.471152	0.585608	0.639334	0.424183
EMAL4-S176	EML4	176	S	0.164695	0.599296	0.238006	0.184903	0.348349	-0.256528	0.272976	0.244745	0.32139	0.35763	0.284716
EMAL4-S138	EML4	138	S	0.148282	0.734647	0.422065	0.0983308	0.353023	-0.538048	0.37799	0.0310614	0.213259	0.261433	0.37867
EMAL4-T897	EML4	897	T	-0.122367	0.793123	0.52809	-0.309339	-0.0753397	0.117059	0.0974177	-0.358327	-0.26651	-0.0299964	-0.00483561
EMAL4-T899	EML4	899	T	-0.079086	0.812886	0.562633	-0.21191	-0.105352	0.248313	0.0605875	-0.198941	-0.247201	0.0358703	0.0855658
EMAL4-T554	EML4	554	T	-0.053371	0.937819	0.816237	-0.383754	-0.413908	0.234099	0.562996	-0.263621	-0.431558	0.282988	0.19814
EMAL4-S146	EML4	146	S	-0.0192895	0.960862	0.883306	-0.343895	-0.197056	0.293238	-0.0290613	-0.195232	-0.201108	-9.16494e-05	0.0424992
EMSY-S173	EMSY	173	S	0.0163035	0.942787	0.831665	-0.00517239	-0.0618607	-0.188682	0.0462292	-0.0273574	-0.132463	-0.0733851	0.088934
EP300-T887	EP300	887	T	-0.0460334	0.840976	0.613312	0.307837	0.290638	-0.0458293	0.0871195	0.224676	0.0605035	0.0467867	0.123666
EP400-S736	EP400	736	S	0.0477525	0.835658	0.602867	0.146679	0.225344	-0.14893	0.0956245	0.218807	0.251734	-0.0341832	0.0733701
EPB41-S542	EPB41	542	S	0.133645	0.0983689	0.0118394	-0.111283	0.0244365	-0.0170174	-0.0396151	0.0612826	0.171602	0.167891	-0.00967488
EPB41-S85	EPB41	85	S	0.535658	0.127297	0.017077	0.373093	0.597356	-0.33312	0.233839	0.962815	0.992545	0.737016	0.321426
EPB41-S709	EPB41	709	S	0.275191	0.132004	0.0179148	0.123591	0.206953	-0.247373	0.19669	0.37766	0.486546	0.257264	0.259153
EPB41-S712	EPB41	712	S	-0.468276	0.16024	0.0239788	0.262035	0.70671	-0.190435	0.551697	-0.329802	-0.0306277	-0.264274	0.0816036
EPB41-S560	EPB41	560	S	-0.138344	0.245046	0.0447209	-0.0101425	-0.00758545	0.162611	0.078504	-0.0171313	-0.0365347	-0.192536	-0.0837874
EPB41-S188	EPB41	188	S	0.14113	0.680711	0.329346	0.24928	0.535128	-0.195979	0.282852	0.30845	0.532578	0.381082	0.21369
EPB41-S555	EPB41	555	S	0.0436442	0.904165	0.741746	0.344695	0.558139	-0.217239	0.326783	0.328107	0.439955	0.203456	0.215436
SYEP-S885	EPRS1	885	S	0.0997962	0.408728	0.105831	-0.01017	0.102797	-0.119871	0.0554137	0.0557057	0.163174	0.0853182	0.123156
SYEP-S886	EPRS1	886	S	0.0716943	0.780484	0.506479	0.0904604	0.208869	-0.0967487	0.0321087	0.126014	0.0310884	0.232479	0.131885
EPS15-S796	EPS15	796	S	0.668738	0.0337103	0.00287841	-0.262289	0.0464561	-0.499471	-0.0501798	0.347597	0.591871	0.469909	0.500091
EPS15-S324	EPS15	324	S	0.0436817	0.883622	0.691902	-0.00108312	-0.0540029	-0.194933	0.309366	0.0703645	-0.0608321	-0.108335	0.332876
EP15R-S229	EPS15L1	229	S	0.19311	0.716296	0.390381	0.374388	0.321567	-0.650706	0.43559	0.218918	0.166459	0.262999	0.604902
ERBIN-T485	ERBIN	485	T	0.0134586	0.957073	0.875038	0.188883	0.159009	-0.166759	0.10117	0.124134	0.0725278	-0.0080799	0.147555
ERC6L-S1069	ERCC6L	1069	S	0.318862	0.0840115	0.00969132	0.137531	0.246432	-0.382914	-0.0243413	0.26643	0.369278	0.324067	0.292379
ERMP1-S53	ERMP1	53	S	-0.0204526	0.883622	0.691218	-0.0276701	0.00927002	0.0177349	0.10694	-0.0440365	0.078155	-0.0529003	0.0432465
ESF1-S198	ESF1	198	S	-0.0998936	0.677263	0.323903	0.153189	0.350093	0.206016	0.250708	0.0555432	0.167557	0.120346	0.216986
ESF1-S153	ESF1	153	S	0.0689251	0.874264	0.677309	0.395348	0.435496	-0.0183066	0.388761	0.263569	0.544442	0.219093	0.449895
ESYT1-S820	ESYT1	820	S	0.120426	0.665344	0.303713	0.302875	0.292538	-0.24049	0.382526	0.331197	0.27587	0.279342	0.332742
ESYT1-S1034	ESYT1	1034	S	0.0255124	0.856595	0.644665	-0.0487657	-0.0540515	-0.0376604	-0.00300456	-0.11593	0.0744631	-0.000254406	0.000288727
ESYT2-S761	ESYT2	761	S	0.0677826	0.708044	0.375039	0.155213	0.222302	-0.105067	-0.0570468	0.124947	0.148653	0.0815435	0.13139
ESYT2-S758	ESYT2	758	S	-0.000916451	0.997462	0.994256	0.107385	0.218639	-0.188817	-0.166426	0.115106	0.190417	-0.182489	-0.155919
ETS1-S285	ETS1	285	S	0.392475	0.278806	0.0551791	-0.0769225	0.113051	0.0858442	0.0461465	0.861987	0.76286	-0.00519413	0.118367
EVL-S331	EVL	331	S	0.607703	0.00142516	2.85033e-05	-0.156166	0.15876	-0.152939	-0.142437	0.412657	0.540286	0.621018	0.564068
EVL-S369	EVL	369	S	0.15041	0.392096	0.0977193	-0.0922212	-0.211883	0.206832	-0.146267	0.094713	0.0274143	0.220525	0.0154501
EVL-S246	EVL	246	S	-0.0648213	0.802242	0.544599	0.129314	0.393055	-0.0827344	0.199549	-0.0090094	0.166425	0.0203296	0.202152
EVL-S354	EVL	354	S	-0.0392801	0.874264	0.677555	0.190332	0.305367	-0.181071	0.239869	0.0456947	0.0828542	0.0286783	0.240149
EVL-S260	EVL	260	S	-0.0306502	0.877459	0.680658	-0.0655387	-0.0791345	0.0872166	-0.00315321	0.00885864	0.0189866	-0.144203	-0.0668534
EVL-S349	EVL	349	S	0.0465259	0.903859	0.740526	0.370505	0.455421	-0.253562	0.368573	0.346351	0.319681	0.180744	0.280264
EVL-S283	EVL	283	S	0.0242472	0.957076	0.877739	0.0377888	-0.157506	-0.300983	0.488814	-0.0121367	-0.111957	-0.0223392	0.311536
EVL-S304	EVL	304	S	0.0168744	0.968669	0.908473	0.246333	0.453131	-0.244121	0.270984	0.2411	0.405743	-0.0371853	0.184167
EXOC1-S470	EXOC1	470	S	-0.172972	0.698163	0.360018	-0.385066	-0.370388	0.600474	-0.0131552	-0.360678	-0.414811	0.00108423	-0.0856177
EXOC1-S473	EXOC1	473	S	-0.0145234	0.955232	0.871248	0.346688	0.339059	0.0314166	0.281656	0.28258	0.276593	0.198841	0.182712
EXOC4-T237	EXOC4	237	T	0.0873064	0.665344	0.302442	0.101784	0.101912	-0.17959	0.133578	0.133174	0.133571	0.0842325	0.155932
EZH2-T487	EZH2	487	T	0.0497162	0.708044	0.374153	0.0937569	0.117932	-0.102618	0.1668	0.103385	0.077935	0.083668	0.209747
FAF1-T580	FAF1	580	T	0.121746	0.665344	0.307128	0.0853934	0.0730159	-0.420904	0.206996	0.0731054	0.168739	0.0547654	0.134877
FAF1-S582	FAF1	582	S	0.17959	0.740657	0.441484	0.136238	0.115353	-0.49982	0.437933	0.110267	0.18588	0.232155	0.379761
FA76B-T215	FAM76B	215	T	0.103906	0.723891	0.40011	-0.110285	-0.0834304	-0.296001	0.0574311	-0.0751963	0.129926	-0.0772642	0.00587214
FACD2-S1412	FANCD2	1412	S	0.0362214	0.911039	0.755186	0.122049	0.297264	0.0215427	-0.109293	0.192227	0.303849	0.0143881	-0.034016
FANCI-S407	FANCI	407	S	0.0207216	0.953399	0.856879	0.109014	0.261822	-0.0547035	0.119437	0.15896	0.241925	-0.00451893	0.12209
FAS-S207	FASN	207	S	0.140198	0.496866	0.151062	0.126685	0.182895	-0.200983	0.275835	0.200454	0.202466	0.315484	0.226819
FAS-T2204	FASN	2204	T	0.0945637	0.505834	0.155922	0.0948908	0.136148	-0.172353	0.153058	0.164594	0.0977279	0.0906559	0.237021
FBRL-S124	FBL	124	S	0.27593	0.407903	0.105035	0.0759763	-0.228694	-0.341648	0.280904	0.200739	-0.118527	0.388634	0.419415
FBX6-S258	FBXO6	258	S	0.0382228	0.846162	0.624229	-0.0687033	-0.0219423	-0.0180597	0.142615	0.0312259	-0.0207744	0.0331572	0.143193
FBX6-S284	FBXO6	284	S	-0.00693584	0.991436	0.978393	0.263824	0.300495	-0.20888	0.118149	0.168353	0.284052	-0.0481375	0.0415774
FGD3-T9	FGD3	9	T	0.124801	0.599296	0.236584	0.194571	0.386742	-0.19921	0.206026	0.332729	0.286891	0.22629	0.241424
FGD3-S128	FGD3	128	S	0.0851037	0.653069	0.284519	0.0408179	0.279564	-0.00579556	0.0670495	0.235996	0.263485	0.130365	0.0922045
FHOD1-S367	FHOD1	367	S	0.154787	0.300146	0.0631089	0.158606	0.244875	-0.0418654	0.105722	0.276267	0.39608	0.198663	0.215475
FIP1-S492	FIP1L1	492	S	-0.0040864	0.988538	0.959235	0.00770687	0.00640121	-0.0454761	-0.113585	0.0696565	0.123448	-0.215725	-0.138678
FKB15-S956	FKBP15	956	S	0.145434	0.0900901	0.010573	0.000327866	0.0465695	-0.179554	-0.117165	0.107412	0.143734	0.0274079	0.0533611
FKB15-S1164	FKBP15	1164	S	-0.195552	0.228311	0.0388944	0.0475806	0.267197	0.173973	-0.117953	-0.111954	0.105101	-0.14506	-0.259497
FKB15-S1114	FKBP15	1114	S	-0.0781554	0.72783	0.415334	0.0378741	0.263693	0.0220873	-0.0526414	0.0502662	0.144767	-0.12581	-0.110832
FKBP4-S453	FKBP4	453	S	0.0187708	0.890941	0.705831	0.000820865	-0.0555389	0.0257078	-0.0132344	0.0431894	0.04774	-0.071865	0.013774
FKBP4-S451	FKBP4	451	S	0.00761963	0.967399	0.901145	0.0540491	-0.122885	0.0510771	-0.0695562	0.0984909	-0.125371	-0.0677669	0.0378098
FKBP5-S445	FKBP5	445	S	0.105575	0.624798	0.258398	0.0412214	-0.0228047	-0.0596881	0.00616419	0.0634039	0.128276	0.116977	0.0785353
FKBP5-S13	FKBP5	13	S	0.07799	0.679884	0.328108	0.11721	0.183696	-0.176611	0.1483	0.109248	0.260288	0.101632	0.113389
FKBP8-S296	FKBP8	296	S	1.19338	0.000195979	6.99924e-07	-0.230819	-0.209323	-0.473337	-0.264262	0.772335	1.20379	1.03889	0.580772
FLII-S436	FLII	436	S	0.424547	0.00841132	0.000432582	0.0699932	0.235592	-0.237635	0.147113	0.46539	0.577726	0.473908	0.396228
FLII-S856	FLII	856	S	0.0861919	0.708044	0.374386	0.271486	0.335759	-0.188675	0.154401	0.258182	0.287987	0.161853	0.209716
FLNA-S2152	FLNA	2152	S	0.282785	0.0571097	0.00591493	0.0881267	-0.0627464	-0.243646	0.14676	0.223363	0.199298	0.318843	0.318129
FLNA-S2158	FLNA	2158	S	0.249157	0.124556	0.0163257	0.0520859	0.0285762	-0.326164	-0.00666337	0.269942	0.208651	0.156712	0.109155
FLNA-S2327	FLNA	2327	S	0.066888	0.785134	0.511739	0.317979	0.453853	-0.0496798	0.234633	0.402779	0.34021	0.204657	0.276691
FLOT1-T387	FLOT1	387	T	0.0903844	0.53214	0.182242	0.0971749	0.155467	-0.051916	0.185272	0.272031	0.103904	0.147479	0.224121
FMNL1-S624	FMNL1	624	S	0.540223	0.000598914	7.05863e-06	-0.138	-0.00254533	-0.3407	-0.233641	0.37798	0.46519	0.33289	0.269948
FMNL1-S693	FMNL1	693	S	0.28868	0.0571097	0.00590319	-0.0331236	0.0735432	-0.286215	0.113459	0.214025	0.248049	0.281531	0.278778
FMNL1-S689	FMNL1	689	S	0.221227	0.367089	0.0857415	0.043606	0.0250906	-0.320243	0.0708218	0.35006	0.227239	0.0331242	0.0937602
FMNL1-S184	FMNL1	184	S	-0.0971387	0.508741	0.15771	0.143579	0.208105	0.159512	-0.0397751	0.0562964	0.105457	0.0542969	-0.133185
FMNL1-S1031	FMNL1	1031	S	0.109813	0.524889	0.175276	-0.0767847	-0.0349819	-0.0525254	0.102787	0.0174965	0.112582	0.116727	0.130943
FMNL1-S189	FMNL1	189	S	-0.0894911	0.623045	0.256542	0.0357792	0.113589	0.0553692	-0.0845979	-0.0379096	0.0708333	-0.0699588	-0.20079
FNBP1-S497	FNBP1	497	S	0.273689	0.00949108	0.000542348	-0.229235	-0.147742	-0.142343	-0.0540387	0.0871279	0.257869	0.0675091	0.108892
FNBP1-S296	FNBP1	296	S	-0.220058	0.0399392	0.0036088	0.235785	0.276146	0.256328	0.106969	0.0754998	-0.0525979	-0.081309	0.0534039
FOXK1-S445	FOXK1	445	S	0.0655708	0.715156	0.388603	-0.174989	-0.278067	-0.0278363	-0.126343	0.00908789	-0.155647	-0.216844	0.0184506
FRYL-S2272	FRYL	2272	S	0.126175	0.665344	0.308186	0.291493	0.466027	-0.224159	0.308053	0.280382	0.441836	0.25169	0.372208
FRYL-S1972	FRYL	1972	S	0.0782692	0.700106	0.363555	0.054406	0.0765385	-0.0559776	0.0753407	0.0953685	0.156083	0.00172089	0.210212
FRYL-T1959	FRYL	1959	T	-0.0103851	0.957076	0.878459	0.0583647	0.113727	0.00838339	0.0345588	0.126318	0.111883	-0.0758239	0.0111166
SPB1-S584	FTSJ3	584	S	0.0650196	0.713679	0.384367	-0.0398701	0.108087	-0.160375	0.142935	0.075449	0.0442113	0.0268931	0.164302
FYB1-S225	FYB1	225	S	-0.362363	0.155484	0.0231004	0.212516	0.254004	-0.13495	0.541494	-0.231419	-0.0493506	-0.30321	0.00759125
FYB1-Y571	FYB1	571	Y	-0.164795	0.28558	0.0580231	0.277351	0.210856	0.0727814	0.299263	0.0942701	0.037253	-0.00478845	0.0743368
FYB1-S46	FYB1	46	S	-0.201556	0.639533	0.270023	0.352636	0.541246	-0.412266	0.496314	-0.0168616	0.0276117	-0.0593863	0.220342
FYB1-T308	FYB1	308	T	0.00173148	0.99405	0.983504	0.0864116	0.162897	-0.0983258	0.145576	0.0950345	0.172005	-0.0180201	0.0544646
FYN-S21	FYN	21	S	0.238055	0.216398	0.0362467	0.112247	0.306008	-0.187271	-0.0393597	0.167385	0.406682	0.394908	0.174869
G3BP1-S232	G3BP1	232	S	0.101579	0.419828	0.112904	-0.0172569	0.133893	-0.123427	-0.0230824	0.135499	0.186187	-0.0152927	0.0700492
G3BP1-S149	G3BP1	149	S	0.0668222	0.665344	0.309651	-0.0361996	0.0566453	-0.122303	0.0281385	0.0359429	0.182177	-0.029366	0.00481634
G3BP2-T227	G3BP2	227	T	0.100827	0.28558	0.0575891	-0.0199568	0.0734667	-0.0617937	0.00364099	0.101446	0.171386	0.148005	-0.0221737
GABPA-S309	GABPA	309	S	0.00326692	0.99146	0.97942	0.203222	0.306754	-0.27062	0.176263	0.153577	0.1672	-0.0510257	0.158935
GAK-S780	GAK	780	S	0.129051	0.271615	0.0522859	0.0814562	0.201963	-0.0365548	-0.0237019	0.0719584	0.297313	0.249476	0.12062
GAPD1-T390	GAPVD1	390	T	0.0740639	0.714243	0.385181	0.218165	0.180895	-0.0607753	0.134466	0.153389	0.33829	0.143362	0.133966
GAPD1-S966	GAPVD1	966	S	-0.116065	0.726119	0.404293	0.116506	0.174554	-0.0323765	0.038161	-0.0232849	0.267934	-0.236273	-0.175793
P66A-S100	GATAD2A	100	S	-0.174284	0.584753	0.224503	-0.444252	-0.426401	0.145196	-0.252664	-0.307256	-0.709099	-0.271277	-0.387625
P66B-S135	GATAD2B	135	S	0.240493	0.244234	0.0442713	0.175946	0.285456	-0.311079	0.191423	0.262764	0.391885	0.317257	0.33181
P66B-S122	GATAD2B	122	S	0.259755	0.278806	0.0552633	0.107923	0.310286	-0.400083	0.0438108	0.297425	0.355146	0.113326	0.335058
P66B-S129	GATAD2B	129	S	0.142135	0.406982	0.104362	-0.00915064	0.121287	-0.178559	0.0357607	0.256556	0.223293	0.0175101	0.0405195
P66B-T120	GATAD2B	120	T	0.141346	0.408267	0.105367	0.0846482	0.160517	-0.254171	0.0960297	0.191627	0.272022	0.0555229	0.133236
P66B-S486	GATAD2B	486	S	0.0985454	0.654837	0.285752	0.10188	0.260142	-0.238384	0.0238962	0.177069	0.219305	0.0190184	0.126325
P66B-S334	GATAD2B	334	S	-0.0142618	0.979207	0.937591	0.482242	0.658772	-0.183907	0.0210574	0.379282	0.422321	-0.01507	0.134584
GBF1-S1298	GBF1	1298	S	0.0761421	0.603002	0.241847	-0.130382	0.0274223	-0.0382032	-0.114766	-0.0168109	0.106476	0.0211594	-0.0621845
GBF1-S1318	GBF1	1318	S	0.051463	0.788229	0.517572	0.00637257	0.173721	-0.0949932	-0.0893071	0.089657	0.153801	-0.0198983	-0.0219137
GFPT1-S261	GFPT1	261	S	0.17965	0.0231768	0.00178792	-0.0938782	0.0326712	-0.0287406	0.0394399	0.0745743	0.120271	0.25818	0.215066
GFPT1-T262	GFPT1	262	T	0.104262	0.275353	0.0537451	-0.0634361	0.065161	0.111392	-0.141688	0.128089	0.139654	0.0865462	0.0341885
GGYF2-S160	GIGYF2	160	S	0.817874	0.000203601	8.72575e-07	-0.228984	-0.261074	-0.447383	-0.121783	0.610695	0.510535	0.543824	0.547216
GGYF2-S30	GIGYF2	30	S	-0.228259	0.382147	0.0927545	0.413975	0.143818	-0.0879862	0.517367	-0.07564	-0.149581	0.203131	0.0962265
GGYF2-S26	GIGYF2	26	S	0.104678	0.550729	0.193935	0.0703652	0.184269	-0.135916	0.167834	0.24515	0.2793	0.0414593	0.139355
GLCI1-S145	GLCCI1	145	S	0.187889	0.140346	0.0196485	-0.419626	-0.402311	-0.160041	-0.202716	-0.191271	-0.0678899	-0.112426	-0.061552
GLCI1-S303	GLCCI1	303	S	0.0420679	0.831492	0.594918	0.260565	0.277296	0.039658	0.250162	0.190525	0.154307	0.280223	0.370899
GLCI1-S108	GLCCI1	108	S	-0.0345126	0.943092	0.833289	0.0861298	0.0769467	0.168181	0.203434	0.0520837	0.179847	0.073188	0.0915224
GLYR1-S130	GLYR1	130	S	1.32154	0.00201767	5.26035e-05	-0.0754226	0.0474516	-0.708604	-0.230229	0.996997	1.20839	1.30837	0.805607
GLYR1-S132	GLYR1	132	S	1.30396	0.00205932	5.51603e-05	-0.0754226	0.0474516	-0.737365	-0.132188	0.996997	1.20839	1.29705	0.815862
GLYR1-S152	GLYR1	152	S	0.0720475	0.736745	0.426144	0.101593	0.131586	-0.253374	0.0345091	0.166648	0.14646	-0.0509645	0.0403608
GLYR1-S167	GLYR1	167	S	0.111734	0.773546	0.491478	0.333722	0.259364	-0.215294	0.250452	0.344955	0.315365	0.0979005	0.31696
GMIP-S437	GMIP	437	S	-0.00791387	0.979207	0.933758	0.181393	0.312153	-0.020806	0.0904579	0.268017	0.215108	0.0118988	0.0365177
GUAA-S332	GMPS	332	S	0.153771	0.119612	0.0153787	0.0934086	0.134354	-0.0488333	0.147181	0.215645	0.2051	0.281474	0.238977
GNAS2-S352	GNAS	352;995	S	-0.0298351	0.863652	0.656203	0.0842026	0.181618	-0.0955705	0.0961964	0.119588	0.128834	-0.0754896	-0.0258268
GNL3L-S465	GNL3L	465	S	-0.0870904	0.7262	0.407336	-0.279245	-0.0497081	-0.0938484	-0.0775034	-0.28399	-0.26158	-0.158524	-0.144572
GOLP3-S35	GOLPH3	35	S	0.123379	0.391417	0.096985	0.0728789	0.0982963	-0.0208321	0.109724	0.221251	0.0652551	0.264255	0.202823
GPTC8-S740	GPATCH8	740	S	-0.0208384	0.82548	0.58668	0.0630062	0.154931	0.0407398	0.0789851	0.0839015	0.139083	-0.0331366	0.0644603
GPTC8-S758	GPATCH8	758	S	-0.0138015	0.949575	0.84744	0.0909313	0.152481	0.000517043	0.124073	0.105165	0.173936	-0.0652626	0.0989564
GPTC8-S1035	GPATCH8	1035	S	-0.005645	0.955232	0.871308	0.107711	0.128074	0.0497053	0.046761	0.0832058	0.121759	-0.00927003	0.113976
GPTC8-S653	GPATCH8	653	S	0.00143661	0.991436	0.979043	0.175535	0.228276	0.0511313	0.1609	0.152632	0.256695	0.0260132	0.186249
G6PI-T109	GPI	109	T	0.111921	0.654837	0.285789	0.171921	0.22798	-0.189545	0.148017	0.222693	0.216849	0.167039	0.199474
GRIN3-T581	GPRIN3	581	T	0.0980647	0.789929	0.523725	-0.0743802	0.0741576	-0.19066	0.199744	-0.0462347	0.595218	-0.117484	-0.0303792
GRIN3-S32	GPRIN3	32	S	0.0766658	0.837747	0.60717	0.331756	0.375451	-0.36457	0.381785	0.270461	0.235491	0.121152	0.403981
GRIN3-S542	GPRIN3	542	S	0.0984072	0.845692	0.622791	0.424344	0.556733	-0.480499	0.393562	0.366561	0.443239	0.107693	0.370277
CSN1-S474	GPS1	474	S	0.154587	0.28558	0.0581509	0.0951496	0.0539543	-0.125186	0.138917	0.219865	0.0584973	0.202225	0.300594
CSN1-T479	GPS1	479	T	0.182528	0.475564	0.139952	0.223847	0.354415	-0.200297	0.173777	0.373504	0.372829	0.231804	0.303718
GRAP2-T262	GRAP2	262	T	0.393855	0.012409	0.000799969	0.00934306	0.169012	-0.308905	0.0328178	0.320136	0.526724	0.278635	0.352193
GRAP2-S159	GRAP2	159	S	-0.209455	0.509469	0.158299	-0.221814	0.0708225	0.1434	-0.182917	-0.0870678	0.0936088	-0.505282	-0.529588
GRAP1-S691	GRIPAP1	691	S	0.080768	0.56623	0.208628	0.154271	0.347397	0.060933	0.291754	0.321784	0.31566	0.222432	0.31755
ARBK1-S670	GRK2	670	S	-0.0150389	0.904838	0.743906	0.0933237	0.148835	0.0791037	0.121354	0.102463	0.0852114	0.0348424	0.159944
GRK5;GRK6-S484	GRK5;GRK6	484	S	-0.023592	0.915874	0.77111	-0.0549936	0.0305023	-0.159021	0.133582	-0.0570465	0.0530882	-0.0981055	-0.0422339
GSK3A-S21	GSK3A	21	S	0.569223	0.0217205	0.00165231	0.267325	0.147619	-0.401325	0.285867	0.670321	0.561006	0.701163	0.643887
GSK3B-S9	GSK3B	9	S	0.358774	0.224437	0.0380741	0.337176	0.333357	-0.488053	0.352893	0.493015	0.478616	0.57797	0.420869
T2FA-T331	GTF2F1	331	T	-0.0589647	0.850194	0.635823	0.095062	0.443266	-0.0890346	0.325166	0.154765	0.0714311	0.145444	0.166961
T2FB-S248	GTF2F2	248	S	0.0750635	0.753765	0.454594	0.247324	0.227281	-0.274863	0.0912788	0.252087	0.168773	0.0317975	0.138618
GTF2I-S823	GTF2I	823	S	0.103314	0.0100997	0.000595164	0.0761269	0.114529	0.0392902	0.0616179	0.179726	0.206128	0.130088	0.188877
GTF2I-S784	GTF2I	784	S	0.651951	0.236966	0.0411142	-0.196931	-0.550729	-0.605556	0.14724	0.237878	0.0896323	0.661051	0.413265
GTF2I-S412	GTF2I	412	S	0.634615	0.23794	0.0417847	-0.125541	-0.222869	-0.542259	-0.0291667	0.245237	0.190912	0.831076	0.351398
GTF2I-S674	GTF2I	674	S	0.062106	0.690149	0.343366	0.170153	0.233677	0.0350591	0.0542443	0.278919	0.331293	0.0586738	0.0726719
GTF2I-S210	GTF2I	210	S	0.0596834	0.841331	0.613871	0.195457	0.353538	-0.177169	0.247174	0.172118	0.24811	0.177909	0.259594
TF3C1-S739	GTF3C1	739	S	0.120798	0.437856	0.123851	0.198998	0.226846	-0.0377358	-0.00972206	0.157463	0.308841	0.252548	0.142726
TF3C1-S1068	GTF3C1	1068	S	-0.125508	0.623045	0.257006	-0.0279442	0.0344248	0.0400987	-0.194211	-0.201873	0.0846408	-0.326986	-0.205445
TF3C1-S1856	GTF3C1	1856	S	0.0300426	0.91245	0.761685	-0.0315655	0.0535873	0.0364388	-0.180479	0.0233563	0.252343	-0.158679	-0.118868
TF3C2-T895	GTF3C2	895	T	0.0516794	0.824984	0.58429	0.0118023	0.167037	0.0914939	0.280857	0.104333	0.0333881	0.282649	0.337538
TF3C3-S43	GTF3C3	43	S	0.0760459	0.797222	0.536198	0.26074	0.37696	-0.192287	0.205823	0.228062	0.341333	0.255119	0.130905
GTPB1-S25	GTPBP1	25	S	0.0865647	0.420545	0.113559	0.0640497	0.153715	-0.0957012	-0.000338864	0.130573	0.117487	0.0867243	0.1332
GTPB1-S580	GTPBP1	580	S	0.172768	0.555516	0.199146	0.343291	0.456783	-0.269555	0.199239	0.417703	0.483795	0.25449	0.264842
GYS1-S698	GYS1	698	S	0.0293224	0.91245	0.761209	0.345301	0.438797	-0.0672618	0.198057	0.376657	0.293837	0.202123	0.159567
H15-S18	H1-5	18	S	0.071641	0.863989	0.657951	0.170608	0.301939	-0.177965	0.086044	0.229302	0.253016	0.0840505	0.100822
H2AX-S140	H2AX	140	S	-0.0206486	0.957076	0.876128	0.310682	0.108402	0.0788035	-0.0160958	0.278355	0.257162	-0.049833	-0.086487
HABP4-S108	HABP4	108	S	-0.148467	0.517918	0.168811	-0.122306	0.0230523	0.24096	-0.00724643	-0.132492	-0.168733	-0.137676	-0.020508
HCFC1-S666	HCFC1	666	S	0.191825	0.363411	0.0841038	0.0215676	0.184415	-0.220066	0.299419	0.163348	0.28983	0.349659	0.249801
HCFC1-S1507	HCFC1	1507	S	0.107526	0.514359	0.16239	0.0871283	0.200364	-0.180074	0.128664	0.182049	0.168217	0.153918	0.162003
HCFC1-S3	HCFC1	3	S	0.114362	0.7262	0.407384	0.0622646	0.130556	-0.296277	-0.119215	0.206404	0.196207	0.0400757	-0.207913
HCFC1-S598	HCFC1	598	S	0.0309185	0.849993	0.634459	0.0953087	0.0720842	-0.153252	0.0285397	0.126667	0.062248	-0.0383683	0.0158078
HCLS1-T272	HCLS1	272	T	0.117894	0.716949	0.392018	0.272388	0.233525	-0.302543	0.127676	0.296152	0.267873	0.0260098	0.212586
HCLS1-S275	HCLS1	275	S	0.0506959	0.768453	0.479186	0.204035	0.234472	-0.12832	0.181235	0.253173	0.168193	0.0899926	0.182847
HDAC1-S421	HDAC1	421	S	-0.144896	0.650471	0.280922	-0.316346	-0.304949	0.276172	-0.260123	-0.274167	-0.301335	-0.290796	-0.31853
HDAC1-S393	HDAC1	393	S	-0.0542544	0.816387	0.570888	0.0933091	0.213434	0.151504	-0.133652	0.153652	0.164311	-0.0812606	-0.129125
HDAC2-S394	HDAC2	394	S	0.172167	0.0866413	0.0100875	0.0595005	0.18164	-0.0759723	0.148983	0.204763	0.213475	0.320759	0.263823
HDAC2-S422	HDAC2	422	S	0.102681	0.580841	0.220097	-0.236658	-0.252333	0.0859413	-0.281883	-0.0401053	-0.175116	-0.0456992	-0.0132874
HDAC6-S22	HDAC6	22	S	0.19058	0.125172	0.0165528	0.130486	0.149246	-0.179715	0.0419263	0.339071	0.240418	0.132797	0.191979
HDGF-S165	HDGF	165	S	0.0779877	0.544409	0.189703	0.0903684	0.262791	-0.0599417	0.110442	0.250092	0.205158	0.14358	0.116779
HDGF-T200	HDGF	200	T	0.157927	0.7262	0.408051	0.562293	0.604371	-0.436553	0.448291	0.411386	0.619772	0.320385	0.458566
HDGF-S133	HDGF	133	S	0.0269935	0.859658	0.65027	0.064806	0.166412	-0.142668	0.0612089	0.126056	0.0909478	0.0201663	0.0205634
HDGF-S239	HDGF	239	S	0.0194262	0.923856	0.787257	0.119771	0.0234063	0.0271262	0.164559	0.137238	-0.0170299	0.117246	0.175114
HDGR2-S652	HDGFL2	652	S	0.0704674	0.596161	0.233383	0.063819	0.171861	-0.0264254	-0.0315698	0.174371	0.249139	-0.002235	0.0382799
HDGR2-S671	HDGFL2	671	S	0.0537638	0.794846	0.532263	0.138615	0.31962	-0.0576406	0.0916287	0.288467	0.206931	0.0249453	0.186935
HDGR2-S625	HDGFL2	625	S	-0.00561903	0.986188	0.954847	-0.195219	-0.120441	0.0376547	-0.0429356	-0.104073	0.0428616	-0.109918	-0.172287
VIGLN-S944	HDLBP	944	S	-0.00120813	0.995443	0.988895	-0.0988588	0.0868592	0.0336363	0.0359363	-0.0729297	0.186367	-0.0627812	0.00208394
HECD1-S1380	HECTD1	1380	S	0.762532	0.00445067	0.000192332	0.221815	0.048159	-0.408253	0.0374953	0.759623	0.944988	0.562901	0.681833
HECD1-S357	HECTD1	357	S	0.80451	0.0143602	0.00099609	0.0115463	0.134718	-0.721962	0.248445	0.618928	0.636618	0.794361	0.84088
HECD1-S1384	HECTD1	1384	S	0.528164	0.0526696	0.00530459	0.214727	0.259801	-0.566604	0.216696	0.564385	0.589521	0.456924	0.626447
HECD1-S1772	HECTD1	1772	S	0.182661	0.643185	0.272933	0.330333	0.346619	-0.313797	0.408764	0.389831	0.557026	0.246233	0.309473
HECW2-T50	HECW2	50	T	-0.588395	0.517918	0.169487	-0.948193	-0.965374	0.985207	-1.35378	-0.816195	-0.93813	-1.30378	-1.57761
HECW2-S48	HECW2	48	S	-0.31413	0.701046	0.36654	-1.18068	-1.25282	0.654192	-0.662703	-1.07801	-1.25646	-0.603429	-0.760634
HECW2-S1042	HECW2	1042	S	-0.0420452	0.954113	0.86211	-0.759278	-0.563313	0.256074	-0.0454804	-0.681047	-0.568595	0.000244926	-0.0307806
HELLS-S832	HELLS	832	S	0.0592997	0.793184	0.528884	0.107653	0.286272	-0.130039	0.127933	0.111533	0.275877	0.100162	0.141446
HELZ2-S338	HELZ2	338	S	0.0885305	0.517918	0.169823	-0.0276816	0.0991091	-0.188714	0.0899678	0.0322311	0.0726289	0.0776686	0.144274
HELZ2-S1006	HELZ2	1006	S	0.177903	0.52443	0.17456	0.00678444	0.00312125	-0.411834	0.291726	0.0250022	0.0845234	0.166832	0.325051
HIRP3-S87	HIRIP3	87	S	0.135994	0.531315	0.180063	0.155292	0.161875	-0.20651	0.0692549	0.135782	0.29929	0.193836	0.0949814
HIRP3-S227	HIRIP3	227	S	0.0870878	0.56094	0.204771	0.0382397	0.0969718	0.063158	-0.0480098	0.0958718	0.0848589	0.187425	0.130555
HIRP3-S196	HIRIP3	196	S	0.136329	0.56717	0.21015	-0.130816	0.140715	0.221446	-0.18443	-0.0577966	0.195557	0.328575	0.125897
HIRP3-S530	HIRIP3	530	S	0.0498375	0.850194	0.635254	-0.111369	-0.0104037	0.0818291	0.0860214	0.0597539	0.189526	0.0225605	-0.0264122
HIRP3-S143	HIRIP3	143	S	0.0492545	0.902125	0.737966	-0.244144	-0.471546	0.0867777	-0.114499	-0.209652	-0.153149	-0.0720411	-0.111551
HLAA-T345	HLA-A	345	T	0.30748	0.155018	0.0229759	0.143551	0.460142	-0.234194	0.00619818	0.384878	0.396829	0.48005	0.343859
HLAA-S352	HLA-A	352	S	0.152463	0.457308	0.131902	0.206799	0.312998	-0.222593	0.0231065	0.211692	0.277798	0.248068	0.192605
HLAA-S359	HLA-A	359	S	0.102409	0.651074	0.282752	0.187476	0.247911	-0.138737	0.0423131	0.252403	0.0621441	0.189332	0.24472
HMCS1-S495	HMGCS1	495	S	0.0248215	0.884536	0.695838	0.130931	0.175748	-0.0286224	-0.0280654	0.163281	0.148032	0.00851196	0.0294516
ROA1-S266	HNRNPA1	266;363	S	0.298913	0.146086	0.0209216	0.155349	0.21341	-0.182379	0.0170422	0.483118	0.478816	0.103801	0.333339
ROA1-S6	HNRNPA1	6	S	0.187331	0.556865	0.200869	0.434354	0.426441	-0.345576	0.323504	0.335572	0.475242	0.386795	0.390437
ROA1-S4	HNRNPA1	4	S	0.184098	0.690902	0.346887	0.446839	0.438923	-0.550547	0.354947	0.310941	0.498495	0.333835	0.283282
ROA1-S95	HNRNPA1	95;95	S	0.1819	0.698163	0.360507	-0.0936394	-0.566659	-0.269454	0.287394	-0.023087	-0.371178	0.127188	0.352317
ROA1-S338	HNRNPA1	338;286	S	0.042594	0.840976	0.613168	0.0608148	0.107389	-0.232444	0.0931607	0.0613262	0.107969	-0.0253609	0.0553614
ROA1-S337	HNRNPA1	337;285	S	0.0386659	0.879478	0.684108	0.120498	0.257318	-0.207057	0.0628057	0.198607	0.160575	-0.0371559	0.0662022
ROA2-S341	HNRNPA2B1	341	S	0.110419	0.512365	0.160785	0.168119	0.170176	-0.160259	0.0372258	0.21387	0.147027	0.0847771	0.211264
ROA2-S231	HNRNPA2B1	231	S	0.0230569	0.738804	0.431524	-0.0462709	-0.0952486	-0.0731643	-0.00948196	-0.0397812	-0.0647908	-0.0707502	0.043384
ROA2-S85	HNRNPA2B1	85	S	-0.105712	0.756136	0.458842	-0.167114	-0.146804	-0.0470934	-0.0632477	-0.266343	-0.0679056	-0.423858	-0.0890013
ROA2-S236	HNRNPA2B1	236	S	0.115005	0.771531	0.488549	0.0576322	-0.324203	-0.233755	0.360587	0.082202	-0.238569	0.0669161	0.409733
ROA3-S358	HNRNPA3	358	S	0.0699457	0.7262	0.409378	0.0108928	0.202542	-0.179244	-0.0931784	-0.00715725	0.25895	-0.0640242	0.0330256
ROA3-S116	HNRNPA3	116	S	0.0898511	0.791692	0.525921	-0.0238171	-0.332465	-0.132266	0.182519	0.00691427	-0.26627	0.0417117	0.27102
HNRPC-S233	HNRNPC	233	S	0.118358	0.300146	0.0631378	0.0528812	0.00300535	-0.0558476	-0.0281656	0.0391752	0.0116334	0.179611	0.214885
HNRPD-T193	HNRNPD	193	T	0.145603	0.369923	0.087196	0.0998905	0.0739262	-0.0688946	0.287862	0.189837	0.0781866	0.384205	0.322967
HNRPD-S190	HNRNPD	190	S	0.146402	0.484208	0.144225	0.0064739	-0.0417638	-0.11088	0.283041	0.0593828	-0.00743938	0.354294	0.316241
HNRPD-S83	HNRNPD	83	S	0.0655484	0.59186	0.229557	0.128636	0.188201	0.0954452	-0.0308746	0.181483	0.213866	0.138855	0.109397
HNRPD-S82	HNRNPD	82	S	0.0718595	0.738557	0.430473	0.0363901	-0.0124155	0.0590585	-0.22719	0.134147	-0.0643466	0.119065	-0.0455844
HNRPD-T127	HNRNPD	127	T	0.16428	0.780484	0.503708	0.400335	-0.298356	-0.465693	0.716692	0.250567	-0.136284	0.241366	0.654451
HNRPD-S80	HNRNPD	80	S	0.0057339	0.978259	0.932056	0.0545751	0.0142513	0.127748	-0.10644	0.00322632	0.0092496	0.0827796	0.0178145
HNRDL-S241	HNRNPDL	241	S	-0.0533433	0.789656	0.520327	0.0394517	-0.00478328	0.000314749	0.136882	-0.0740519	0.054361	-0.0376803	0.0158637
HNRPF-S187	HNRNPF	187	S	-0.0575924	0.816387	0.570651	-0.0537435	-0.158448	0.202068	0.120998	-0.00779343	-0.198612	0.0228041	0.0641064
HNRH1-S63	HNRNPH1	63	S	0.0500814	0.705499	0.371232	0.127261	0.0497765	-0.100229	0.0978195	0.121472	0.0909007	0.0974028	0.0651778
HNRPK-S379	HNRNPK	379	S	0.311035	0.0673921	0.00734093	-0.190461	-0.0120896	-0.257837	-0.0694874	0.206618	0.393405	0.138798	-0.0245577
HNRPK-S216	HNRNPK	216	S	0.0956254	0.612541	0.248298	-0.0491709	0.00291456	0.0121708	0.221863	-0.0088978	0.155475	0.210439	0.213262
HNRPK-S284	HNRNPK	284	S	-0.0466658	0.665344	0.300775	0.00400646	0.082798	0.0661122	0.0735228	-0.0719511	0.0587715	-0.0039846	0.0569406
HNRPL-S185	HNRNPL	185	S	0.0724826	0.619995	0.254069	0.115898	0.17909	-0.134007	0.0635105	0.147503	0.138982	0.144367	0.0835711
HNRPL-T487	HNRNPL	487	T	0.0726322	0.82267	0.579367	0.0481545	-0.300722	-0.235348	0.175052	0.091178	-0.323851	0.0153298	0.195007
HNRLL-S35	HNRNPLL	35	S	0.0541327	0.644662	0.277842	0.0942881	0.185638	0.0761289	0.0548672	0.123301	0.134193	0.197214	0.172745
HNRPM-S701	HNRNPM	701	S	0.140618	0.447876	0.127805	0.0962925	0.0535473	-0.100904	0.329962	0.182488	0.135667	0.305747	0.317467
HNRPM-S633	HNRNPM	633	S	0.105244	0.454503	0.130345	0.113602	0.254145	-0.082941	0.149715	0.197073	0.322588	0.140786	0.195052
HNRPM-S575	HNRNPM	575	S	0.1884	0.517918	0.170502	0.182355	-0.132328	-0.137956	0.288144	0.198096	-0.0580046	0.43191	0.381814
HNRPM-S432	HNRNPM	432	S	0.219982	0.565735	0.20811	0.210322	-0.392238	-0.10551	0.329304	0.221021	-0.0133126	0.305885	0.408213
HNRPU-T532	HNRNPU	532	T	0.240324	0.274751	0.0531839	-0.243168	-0.260886	-0.331873	0.153922	-0.123117	-0.113478	0.231799	0.284088
HNRPU-S59	HNRNPU	59	S	0.0314672	0.922465	0.782778	-0.102668	-0.0780331	-0.0201016	-0.152376	-0.0319611	-0.0821946	-0.0708524	-0.0423012
HNRPU-S4	HNRNPU	4	S	0.0213154	0.942787	0.83208	0.0580341	0.227318	-0.140491	-0.110766	0.0904589	0.216799	-0.103962	-0.0839405
HNRPU-S192	HNRNPU	192	S	-0.0131828	0.954231	0.862557	0.159279	0.119201	-0.0979123	0.0388749	0.140536	0.139089	-0.0884682	-0.0244456
HNRL1-S194	HNRNPUL1	194	S	0.00958092	0.962704	0.888095	-0.0143324	0.113985	-0.152358	0.0347286	0.0839313	0.1165	-0.0690201	-0.111064
HNRL2-S193	HNRNPUL2	193	S	0.146422	0.517918	0.170291	0.216613	0.248363	-0.18309	0.241079	0.258526	0.245004	0.320992	0.284128
HNRL2-S185	HNRNPUL2	185	S	0.0560566	0.784481	0.510753	-0.127168	-0.120853	0.0240716	0.0611356	-0.0369978	0.0967952	0.032055	-0.0304393
HNRL2-T165	HNRNPUL2	165	T	0.0702759	0.80908	0.556532	-0.0442032	0.11699	-0.162326	-0.383551	0.0491284	0.143879	-0.187917	-0.197077
HNRL2-S161	HNRNPUL2	161	S	0.0159491	0.968669	0.906077	-0.0864333	0.0815384	-0.0958171	0.0737697	-0.0728619	0.299759	-0.0629353	-0.127108
HPS5-S532	HPS5	532	S	-0.32659	0.0681236	0.00744494	0.349584	0.505037	0.0144093	0.306062	0.0345054	0.135931	-0.150013	-0.151692
HPS5-S563	HPS5	563	S	0.284034	0.448592	0.128169	0.328015	0.607871	-0.374267	0.1321	0.544097	0.719174	0.329581	0.237002
H1BP3-S254	HS1BP3	254	S	-0.0830204	0.677263	0.323478	0.136628	0.212343	0.126299	0.187336	0.259893	0.190762	-0.16823	0.0481002
H1BP3-S249	HS1BP3	249	S	0.0268514	0.881558	0.688778	-0.103206	-0.0514826	-0.0795618	0.118071	-0.0237939	-0.0434713	-0.0176702	0.0761611
DHB4-S318	HSD17B4	318	S	-0.00756844	0.968669	0.906787	-0.0805214	-0.0216613	0.174732	-0.0766474	0.0776348	0.0557861	-0.0696476	-0.0981449
HSH2D-S194	HSH2D	194	S	-0.307375	0.419828	0.112867	0.452594	0.778723	0.0354009	0.0919272	0.0773147	0.210824	-0.205927	0.0469337
HSH2D-S298	HSH2D	298	S	0.182047	0.696021	0.352485	0.383376	0.70191	-0.193008	0.147202	0.420828	0.724609	0.159444	0.462789
HS90A-S263	HSP90AA1	263	S	-0.0632322	0.856595	0.64468	-0.102338	-0.125115	-0.237724	-0.112662	-0.300872	0.0505777	-0.322955	-0.257519
HS90A-S231	HSP90AA1	231	S	-0.0336056	0.91359	0.764479	-0.208738	-0.237662	0.0749843	0.00424978	-0.253703	-0.143013	-0.21422	0.109348
HS90B-S226	HSP90AB1	226	S	-0.0923122	0.789929	0.52205	-0.376945	-0.486408	0.185947	-0.240389	-0.458695	-0.382674	-0.392577	-0.0530977
HS90B-S445	HSP90AB1	445	S	0.0518632	0.802242	0.548172	-0.0669642	-0.0501798	-0.125767	0.0234347	0.0263832	-0.0781108	-0.128786	0.16849
HS90B-S452	HSP90AB1	452	S	0.0567524	0.938992	0.818265	-0.0520685	-0.586089	-0.0993288	0.537298	-0.0513309	-0.468112	0.0669791	0.479286
HSP74-S76	HSPA4	76	S	0.137882	0.683303	0.336039	-0.124299	-0.343609	-0.175714	0.274859	-0.00188125	-0.230088	0.10809	0.306646
HSP7C-S254	HSPA8	254	S	-0.0787701	0.420422	0.113256	-0.114286	-0.160792	0.0287467	-0.0946207	-0.186496	-0.119198	-0.230846	-0.119493
HS105-S809	HSPH1	809	S	0.14651	0.674696	0.320001	-0.0544939	0.0889849	-0.222298	0.354434	-0.00988559	0.0965006	0.345048	0.321003
HTSF1-S387	HTATSF1	387	S	0.826628	0.000467163	3.3972e-06	-0.200307	-0.182501	-0.389329	-0.175277	0.614814	0.539884	0.534863	0.669535
HTSF1-S403	HTATSF1	403	S	0.327361	0.383335	0.093917	0.240976	0.0361226	-0.589257	0.483965	0.41683	0.25913	0.284996	0.520292
HTSF1-S498	HTATSF1	498	S	0.0912142	0.555516	0.19914	-0.171374	-0.0115109	-0.0958187	0.0597701	-0.00449632	0.124237	-0.00962934	0.0358126
HTSF1-S453	HTATSF1	453	S	-0.030382	0.773815	0.492267	-0.0955678	0.00944225	0.0237571	0.0031929	-0.0196878	0.0377651	-0.12113	-0.0776503
HTSF1-S642	HTATSF1	642	S	-0.105466	0.808673	0.555963	-0.175258	-0.0690239	-0.0952759	-0.00907197	-0.211427	0.121354	-0.372352	-0.308069
HD-S1179	HTT	1179	S	0.0805908	0.73973	0.440047	0.0399502	0.295179	-0.133232	0.208588	0.175936	0.167257	0.0791187	0.310537
HUWE1-T2889	HUWE1	2889	T	0.116403	0.28558	0.0577797	0.0358448	0.0243491	-0.10302	0.145239	0.153613	0.0847811	0.148538	0.181092
HUWE1-S2918	HUWE1	2918	S	0.246235	0.517918	0.165628	0.52649	0.585097	-0.345023	0.316015	0.62974	0.652666	0.418368	0.366745
HUWE1-S1907	HUWE1	1907	S	0.0636146	0.528386	0.176896	0.0158132	0.114442	-0.11859	-0.0396918	0.0415438	0.0992981	0.0763309	0.00925861
HUWE1-S1395	HUWE1	1395	S	-0.00352301	0.991436	0.976218	0.106648	0.0309802	-0.207094	0.165584	-0.0235947	0.209071	-0.0500256	-0.053424
SYIC-S1047	IARS1	1047	S	0.0906981	0.762133	0.467351	0.146372	0.149954	-0.0459875	0.336077	0.216254	-0.00398984	0.376798	0.360147
IF16-S153	IFI16	153	S	0.262848	0.266019	0.0508921	0.202838	0.294629	-0.325596	0.248087	0.307049	0.507439	0.332425	0.324439
IF16-T435	IFI16	435	T	0.130436	0.665344	0.309519	0.136386	0.275089	-0.375082	0.250821	0.258232	0.165358	0.0873316	0.298035
IF16-S670	IFI16	670	S	0.160502	0.698163	0.361419	0.0742723	-0.252572	-0.30404	0.302102	0.110487	-0.183749	0.197016	0.338018
IF16-S106	IFI16	106	S	0.0544721	0.834123	0.599675	0.0414055	0.265543	-0.184383	0.10416	0.141788	0.275007	-0.0122267	0.0400458
IF16-T123	IFI16	123	T	-0.0754147	0.864504	0.661333	0.0998268	0.361127	-0.204022	0.328186	0.117521	0.219283	-0.16644	0.113094
IN35-S36	IFI35	36	S	0.305725	0.447876	0.127521	0.47806	0.165845	-0.35199	0.229935	0.621249	0.0848049	0.492312	0.546383
IFI44-S25	IFI44	25	S	0.251406	0.419828	0.112432	0.447016	-0.0302641	-0.156519	0.460174	0.48843	0.290699	0.457439	0.489464
IFIT3-S203	IFIT3	203	S	0.210264	0.244234	0.0440366	0.250363	0.293597	-0.124686	0.285649	0.398696	0.416237	0.374979	0.35607
IFIT5-S195	IFIT5	195	S	0.0258807	0.868492	0.666877	0.0797315	-0.0142945	0.0147015	0.0809105	0.111296	0.0397535	0.0271741	0.0863485
MPRI-S2409	IGF2R	2409	S	0.0509741	0.826287	0.587549	0.000397814	0.215786	-0.130573	0.0310371	0.136237	0.164886	-0.0166147	0.0360371
IKKB-S672	IKBKB	672	S	0.178771	0.56094	0.204164	0.256627	0.377177	-0.32307	0.274797	0.295626	0.421112	0.297739	0.286135
IKZF1-S442	IKZF1	442	S	0.403189	0.0153119	0.00107183	-0.406975	-0.223891	-0.118048	0.0570001	0.0970862	0.258166	0.328054	0.237534
IKZF1-S445	IKZF1	445	S	0.26341	0.244234	0.0443982	-0.627303	-0.30566	-0.0230938	-0.263953	-0.203699	0.0952534	0.0455063	-0.103431
IKZF1-S63	IKZF1	63	S	0.106462	0.73829	0.428736	-0.622266	-0.54968	-0.135246	-0.218676	-0.469421	-0.185389	-0.232678	-0.212534
IL16-S834	IL16	834	S	0.634624	0.00130983	2.57289e-05	-0.225674	-0.342941	-0.17545	-0.100738	0.473031	0.28447	0.532317	0.403871
IL16-S974	IL16	974	S	0.975736	0.00320573	0.000118727	-0.145674	-0.0767203	-0.716343	-0.104911	0.528587	0.543753	0.89433	0.892626
IL16-S838	IL16	838	S	0.305653	0.420422	0.113364	-0.230605	-0.0497837	-0.228103	-0.0360659	-0.164878	0.00599493	0.386123	0.450813
IL16-S946	IL16	946	S	0.180293	0.658009	0.289282	-0.314866	-0.376175	-0.0203022	-0.0380693	-0.0892486	-0.286473	0.0103157	0.337167
IL16-S922	IL16	922	S	0.0653798	0.839937	0.610154	-0.0184114	-0.00949333	-0.225039	-0.0172288	-0.0714421	0.0123554	0.0256722	0.0247609
IL32-S133	IL32	133	S	0.110625	0.775089	0.493917	0.179184	0.18093	-0.342289	0.186213	0.0803197	0.0585005	0.201916	0.305803
ILF3-S382	ILF3	382	S	0.120679	0.435121	0.122089	0.0658216	0.13104	-0.121554	-0.0752077	0.162734	0.16212	0.0763864	0.0815767
ILF3-T592	ILF3	592	T	0.129444	0.612348	0.248001	0.149068	0.284213	-0.178284	0.270746	0.217622	0.321954	0.142924	0.361019
ILF3-S62	ILF3	62	S	0.0592677	0.763004	0.469792	-0.14049	-0.199521	-0.0704061	-0.129433	-0.0383391	0.050542	-0.150759	-0.164224
ILKAP-S13	ILKAP	13	S	0.0802241	0.753765	0.454247	0.226075	0.385183	-0.119628	0.109651	0.297446	0.345462	0.144901	0.134368
INCE-S148	INCENP	148	S	0.175101	0.555516	0.199395	0.00925379	0.155464	-0.354078	0.342521	0.123443	0.0778637	0.404914	0.247342
INCE-S263	INCENP	263	S	0.112894	0.600353	0.239778	0.175622	0.324037	-0.16924	0.225323	0.206085	0.207399	0.351339	0.242493
INCE-S481	INCENP	481	S	0.0829455	0.762257	0.467971	0.174967	0.217467	-0.2742	0.288184	0.0571194	0.0849378	0.351542	0.244601
INCE-T292	INCENP	292	T	0.0205762	0.953788	0.859431	0.089707	0.318449	-0.217818	0.201676	0.08164	0.0636518	0.218613	0.110415
INP4A-S955	INPP4A	955	S	0.0975359	0.73829	0.428307	0.0283093	-0.157261	-0.302889	0.305221	0.0578741	-0.218425	0.19787	0.226205
INP4A-S487	INPP4A	487	S	0.0399521	0.818043	0.572947	-0.0372817	0.0586278	-0.139784	0.153009	-0.0850609	0.135975	0.0253124	0.118154
SHIP1-S772	INPP5D	772	S	0.306063	0.0967933	0.0116039	0.122568	0.0894505	-0.404201	0.0838147	0.345843	0.268481	0.297467	0.204093
SHIP1-S1039	INPP5D	1039	S	-0.133866	0.539838	0.18663	-0.125828	-0.0216419	0.218611	0.172276	-0.0737226	0.0674355	-0.200942	-0.0848194
SHIP1-T963	INPP5D	963	T	0.086718	0.665344	0.310127	0.12131	0.206131	-0.154425	0.150745	0.0841576	0.229771	0.125837	0.230868
SHIP1-S243	INPP5D	243	S	0.113551	0.674164	0.317538	0.195497	0.237011	-0.260784	0.31174	0.242564	0.306324	0.116195	0.272586
SHIP1-S971	INPP5D	971	S	0.0333602	0.89451	0.716485	0.26289	0.225076	-0.161631	0.0964294	0.277305	0.191712	0.0330904	0.0540971
INT1-S1318	INTS1	1318	S	0.270367	0.107439	0.0133915	-0.0504668	-0.0482606	-0.139924	0.0386916	0.170844	0.34386	0.221199	0.145607
INT1-S1326	INTS1	1326	S	0.0841425	0.559894	0.203361	0.1016	0.129294	0.0470652	-0.0731937	0.134682	0.262589	0.0878024	0.0562617
INT1-S1327	INTS1	1327	S	0.0869467	0.599296	0.237811	0.133495	0.171077	0.0283016	-0.0684691	0.236104	0.300579	0.0333408	0.0421662
INT1-T83	INTS1	83	T	0.0530028	0.7262	0.412189	-0.118456	0.0477764	0.00209779	-0.117143	0.00279712	0.0798021	-0.0463808	-0.00993252
INT3-S995	INTS3	995	S	0.0606537	0.797222	0.535448	0.0237666	0.077255	-0.131607	0.193902	-0.010009	0.0594269	0.0726408	0.283873
IQGA2-S16	IQGAP2	16	S	0.634649	0.000579372	6.09583e-06	0.0989194	0.0815978	-0.35027	-0.0759522	0.624788	0.490658	0.607883	0.569562
IQGA2-S24	IQGAP2	24	S	0.928782	0.00156192	3.17962e-05	0.150388	0.153155	-0.558139	-0.174672	0.898107	0.596709	0.972262	0.818781
IQGA2-S1461	IQGAP2	1461	S	0.494063	0.125172	0.0165853	0.334313	0.457454	-0.0562251	-0.0607241	0.659901	0.385406	0.925338	0.680424
IQEC1-S925	IQSEC1	925	S	0.10031	0.587332	0.226643	0.170974	0.206425	-0.151338	0.355174	0.233464	0.233858	0.300871	0.214283
IQEC1-S417	IQSEC1	417	S	-0.13853	0.705499	0.371195	0.314687	0.471549	-0.0965078	0.276725	0.116819	0.287521	-0.0288733	0.0368693
I2BP1-S453	IRF2BP1	453	S	0.254421	0.23794	0.0418095	0.271907	-0.0733112	-0.220666	0.234671	0.241751	0.15886	0.361192	0.468482
I2BP1-S436	IRF2BP1	436	S	0.0778897	0.623045	0.256696	-0.00590591	-0.0798875	-0.0995701	-0.025283	0.145586	-0.0310274	-0.0825546	0.0689086
I2BP1-S384	IRF2BP1	384	S	0.0916039	0.715156	0.388423	-0.129547	-0.354064	-0.0711543	0.00512067	-0.0443805	-0.293972	0.00611957	0.149003
I2BP1-S66	IRF2BP1	66	S	-0.0186441	0.936996	0.813395	-0.174351	-0.2802	-0.0864618	-0.0982925	-0.113274	-0.28555	-0.245365	-0.0696931
I2BPL-S547	IRF2BPL	547	S	0.113266	0.749351	0.449075	-0.0261935	-0.0773253	-0.240689	0.203413	-0.0374213	-0.177537	0.228606	0.29862
IRF3-S173	IRF3	173	S	0.605827	0.000639184	8.50888e-06	-0.184552	0.0180478	-0.175723	-0.241109	0.424129	0.537528	0.485398	0.392917
IRF3-S175	IRF3	175	S	0.535814	0.00201767	5.21392e-05	-0.193062	0.142423	-0.213926	-0.121134	0.411873	0.549469	0.479953	0.31626
ITAL-S1165	ITGAL	1165	S	-0.0188853	0.971075	0.919053	0.365618	0.426933	-0.186054	0.130836	0.172744	0.488801	0.0412417	-0.0409961
ITB7-S795	ITGB7	795	S	-0.0116649	0.969752	0.910605	0.103901	0.359813	0.0401488	-0.106869	0.21211	0.25742	-0.100495	-0.0187016
ITPR1-S1598	ITPR1	1598	S	0.185402	0.383335	0.0936382	0.0907918	0.0801207	-0.235106	0.204648	0.298867	0.254108	0.140155	0.188932
ITPR3-S1832	ITPR3	1832	S	0.648011	0.000666834	1.11933e-05	-0.162991	0.0283729	-0.432027	-0.162756	0.388706	0.381777	0.537938	0.554223
ITPR3-S934	ITPR3	934	S	0.650156	0.0126249	0.000820616	-0.00676952	-0.248473	-0.623898	0.21925	0.571128	0.419502	0.429725	0.520377
ITPR3-S937	ITPR3	937	S	0.253806	0.0170343	0.00123498	-0.051778	-0.0417456	-0.115199	0.00335111	0.384232	0.238498	0.0559263	0.131196
ITPR3-S2670	ITPR3	2670	S	-0.0723022	0.771531	0.489071	0.130745	0.254007	-0.241684	0.190392	0.00817149	0.0107422	-0.0958378	0.121176
ITPR3-S1834	ITPR3	1834	S	0.909696	4.09703e-05	2.92645e-08	-0.311969	-0.12483	-0.466422	-0.189144	0.691837	0.742669	0.540094	0.571818
ITSN2-Y968	ITSN2	968	Y	-0.23958	0.319294	0.0686481	0.257844	0.450054	0.348514	0.015874	0.151842	0.175012	-0.232306	0.0194185
ITSN2-S110	ITSN2	110	S	-0.176139	0.366766	0.085535	0.178869	0.406751	-0.0544999	0.228159	0.0618461	0.0312396	-0.0815395	0.043176
ITSN2-S889	ITSN2	889	S	-0.0888945	0.531315	0.181153	0.0600613	0.00556367	0.174854	-0.0746858	0.0405405	-0.0402528	-0.13631	-0.053762
IWS1-S377	IWS1	377	S	-0.0458305	0.75345	0.452879	0.187991	0.206546	-0.0494269	0.0353176	0.103326	0.0644495	-0.048582	0.077913
KAT7-S57	KAT7	57	S	-0.66399	0.0113789	0.000723372	0.155365	0.0771975	0.313198	-0.209471	-0.578747	-0.516724	-0.721802	-0.502399
KAT7-T88	KAT7	88	T	0.161492	0.569125	0.211186	0.250586	0.139036	-0.348896	0.0557529	0.0878664	0.160128	0.226852	0.267602
KAT7-S102	KAT7	102	S	-0.0069508	0.97417	0.924765	0.115093	-0.0501524	-0.19628	-0.0466088	0.0155322	0.00478994	-0.100133	-0.12594
KAT8-S42	KAT8	42	S	0.0223446	0.961872	0.886411	0.1182	0.0798336	-0.360887	0.124605	0.0424484	0.000983917	-0.140749	0.148446
KCAB2-S14	KCNAB2	14	S	0.367332	0.0957315	0.0113852	0.285186	0.453391	-0.265848	0.187785	0.528255	0.568254	0.581948	0.451386
KCAB2-S9	KCNAB2	9	S	0.120492	0.75345	0.453425	0.328989	0.477954	-0.300422	0.401309	0.333206	0.418772	0.249555	0.388267
KCAB2;KCAB1-S111	KCNAB2;KCNAB1	111	S	-0.124359	0.587332	0.226345	-0.285263	-0.233577	0.207661	-0.331993	-0.228434	-0.232244	-0.310091	-0.369839
KCAB2;KCAB1-S112	KCNAB2;KCNAB1	112	S	-0.137751	0.690149	0.343506	-0.268395	-0.221591	0.313575	-0.36147	-0.188303	-0.108506	-0.383361	-0.408715
KDM2A-S869	KDM2A	869	S	0.0471921	0.856595	0.644864	-0.189007	0.00645671	0.172254	-0.0953121	-0.00932721	0.0275018	0.0188819	0.0461036
KDM2A-S28	KDM2A	28	S	0.0317146	0.902125	0.734805	-0.306078	-0.126247	0.138425	-0.0612418	-0.143914	0.038527	-0.055467	-0.0674295
KDM2A-S692	KDM2A	692	S	0.0333093	0.916774	0.774346	-0.0986085	0.0806409	0.15075	0.176261	0.00145124	0.12292	0.12758	0.19033
KDM5A-T1415	KDM5A	1415	T	0.0378811	0.89451	0.716235	0.101247	0.0843332	-0.186196	0.161119	0.176587	0.0333085	-0.154874	0.257005
KDM5A-S204	KDM5A	204	S	-0.0309178	0.9052	0.746467	0.0494952	0.154451	0.100028	0.313627	0.166487	0.144708	-0.108002	0.290737
KDM5A-S1438	KDM5A	1438	S	0.0281516	0.91245	0.759469	0.0352898	0.131182	-0.144412	0.351898	0.171852	-0.00459077	0.0689635	0.250338
KHDR1-S20	KHDRBS1	20	S	0.489259	0.0210499	0.00157874	-0.0043842	0.15575	-0.18546	-0.0797633	0.451964	0.497445	0.536898	0.35687
FUBP2-S181	KHSRP	181	S	0.129591	0.038447	0.00343277	-0.0263132	0.0719122	0.00721475	0.0836667	0.143158	0.18553	0.148658	0.177497
FUBP2-S480	KHSRP	480	S	0.109	0.517431	0.164839	-0.020521	0.138364	-0.0965565	0.0924873	0.104369	0.25946	0.0836057	0.102338
FUBP2-S184	KHSRP	184	S	0.0735521	0.596161	0.232634	-0.0342834	0.19188	-0.0161492	0.053581	0.113283	0.267547	0.0498481	0.0585574
KI13B-S1797	KIF13B	1797	S	0.253501	0.0117841	0.000753338	0.0449394	-0.0254795	-0.0543298	-0.0168568	0.285175	0.348058	0.197222	0.131823
KI13B-S1644	KIF13B	1644	S	-0.401012	0.02709	0.00218655	-0.0220646	-0.143588	0.467021	0.0717163	-0.242543	-0.342513	-0.330553	-0.315355
KI13B-S1381	KIF13B	1381	S	0.025091	0.939225	0.822493	0.201129	-0.0180098	0.0815129	-0.167939	0.234677	0.0346568	-0.00753896	-0.0647383
KI13B-T1793	KIF13B	1793	T	-0.0263026	0.945558	0.837832	0.202216	-0.0163857	-0.241938	0.150711	0.115141	-0.044718	-0.0894832	0.00845421
KI13B-S1391	KIF13B	1391	S	-0.016488	0.950546	0.848713	-0.0865213	-0.0572013	-0.099731	-0.150591	-0.0679496	0.0625009	-0.223566	-0.230981
KIF15-S568	KIF15	568	S	0.0495935	0.75345	0.453685	0.0867973	0.189534	0.0205739	0.0312921	0.179577	0.238188	0.0993657	0.00944059
KIF15-T661	KIF15	661	T	-0.0273571	0.935004	0.808445	-0.0303417	0.228884	-0.00942837	0.231612	0.0128747	0.0851757	0.00334312	0.209904
KIF1B-S1057	KIF1B	1057	S	0.479747	0.0109785	0.000693996	0.0654138	0.155572	-0.227479	-0.0147095	0.334207	0.668507	0.597763	0.297309
KIF1B-S1454	KIF1B	1454	S	0.154429	0.487517	0.146777	0.148744	0.310991	-0.180325	0.189101	0.155156	0.379069	0.308318	0.243685
KI20A-S532	KIF20A	532	S	0.0871625	0.56094	0.204012	-0.0297571	0.0660368	-0.0691087	0.00921413	0.0411061	0.0774939	0.0967108	0.109724
KI21A-S1231	KIF21A	1231	S	0.529667	0.00394769	0.000162137	-0.255459	-0.0992071	-0.0823031	-0.310603	0.18527	0.427562	0.397087	0.361175
KI21A-S854	KIF21A	854	S	0.551907	0.037398	0.00329904	0.207707	0.253294	-0.424328	-0.191375	0.474876	0.665799	0.467051	0.445198
KI21A-S853	KIF21A	853	S	0.377049	0.0822102	0.00942481	0.145678	0.109578	-0.300373	-0.0621652	0.351222	0.558741	0.180801	0.310148
KI21A-S1239	KIF21A	1239	S	-0.24775	0.173659	0.026669	-0.087549	-0.0156332	0.135984	0.0789582	-0.285891	-0.0200084	-0.353425	-0.219915
KI21B-S1149	KIF21B	1149	S	-0.0530287	0.889031	0.702969	0.0147649	0.113527	-0.0476672	0.311515	-0.276898	-0.0508271	0.325077	0.182673
KI21B-S1167	KIF21B	1167	S	0.0459874	0.936996	0.814977	0.0556198	0.0593872	-0.219505	0.540893	-0.226291	0.290453	0.383942	0.172241
KI21B-S1215	KIF21B	1215	S	0.00926243	0.98861	0.960651	0.0691924	0.128703	-0.107552	0.430753	-0.227575	-0.00141337	0.422706	0.364428
KIF22-T463	KIF22	463	T	-0.170617	0.435121	0.122217	0.146669	0.234613	-0.200855	0.221909	-0.0316156	-0.100978	-0.174028	0.0264898
KIF23-S867	KIF23	867	S	0.110833	0.562019	0.20594	0.23619	0.306144	-0.0425101	0.162885	0.222715	0.243812	0.469199	0.170316
KIF23-T450	KIF23	450	T	-0.0424237	0.84028	0.610752	-0.0844066	0.0520927	-0.113578	0.181046	-0.1236	-0.13938	-0.0442273	0.172668
KIF23-S902	KIF23	902	S	0.0198932	0.945629	0.838571	0.0321407	0.179149	-0.100379	-0.145324	0.0368404	0.154398	-0.136289	-0.00979007
KIF2C-S187	KIF2C	187	S	0.27745	0.229745	0.0392385	0.0665569	-0.0644005	-0.367892	0.166895	0.146047	0.127858	0.264612	0.372443
KIF3A-S687	KIF3A	687	S	0.436408	0.070503	0.00780569	0.0143264	0.21675	-0.270414	-0.10735	0.556796	0.539299	0.242042	0.260807
KIF4A-S1225	KIF4A	1225	S	0.0181636	0.925512	0.790321	0.121248	0.257877	-0.0504642	0.143968	0.239622	0.166545	0.0136792	0.125437
KIF4A-S394	KIF4A	394	S	0.00493748	0.985602	0.953218	0.0851022	0.270513	0.107251	0.189267	0.0882428	0.310921	0.157507	0.115212
KLC1-S521	KLC1	521	S	0.118419	0.496866	0.151189	0.093017	0.311829	0.0175899	0.0181489	0.28174	0.362652	0.106772	0.163096
KLC1-S460	KLC1	460	S	0.127329	0.639533	0.270203	0.157111	0.374209	-0.203317	0.341095	0.272563	0.456321	0.174097	0.275433
KLC1-S26	KLC1	26	S	0.0777035	0.68767	0.340642	0.201739	0.282531	-0.164363	0.136972	0.159461	0.320451	0.143983	0.143798
KLC2-S610	KLC2	610	S	-0.138119	0.310194	0.0659162	-0.0244824	-0.0898841	0.0194182	-0.0484859	-0.135909	-0.12231	-0.311059	-0.126633
KLC2-S582	KLC2	582	S	-0.0767142	0.698163	0.359527	-0.25306	-0.220631	0.10096	-0.146474	-0.111777	-0.189329	-0.325178	-0.199777
IMA1-S62	KPNA2	62	S	0.0140401	0.955133	0.868008	-0.182092	0.0549758	-0.0612792	-0.1246	-0.101805	0.0874149	-0.179331	-0.0631145
IMA4-S60	KPNA3	60	S	0.0598893	0.811175	0.559711	0.0895351	0.154599	-0.170757	0.037626	0.124677	0.163728	0.0192344	0.0429219
KRI1-S136	KRI1	136	S	-0.0774712	0.771013	0.483823	-0.30885	-0.258176	0.203735	-0.430871	-0.140962	-0.329454	-0.340285	-0.293345
KRI1-S628	KRI1	628	S	0.0291539	0.938992	0.817695	0.581992	0.372662	-0.00792458	0.00706487	0.412703	0.292789	0.2566	0.108318
KRI1-S171	KRI1	171	S	0.00691346	0.985479	0.952075	0.159203	0.199285	-0.00991377	-0.22238	0.226167	0.137154	-0.0433771	-0.166095
KRR1-S3	KRR1	3	S	-0.0274636	0.894143	0.712559	-0.127726	0.0812411	0.000789428	-0.128825	-0.195967	0.034663	-0.0851054	-0.0379655
LARP1-S517	LARP1	517	S	0.543771	0.000145133	3.10999e-07	-0.213191	-0.280593	-0.131919	-0.357383	0.372394	0.316361	0.334472	0.16877
LARP1-S1040	LARP1	1040	S	0.947199	0.000195979	6.32644e-07	-0.0886339	-0.061012	-0.518969	-0.322232	0.749229	0.617796	0.76596	0.664965
LARP1-S849	LARP1	849	S	0.44123	0.0138175	0.000932678	0.109938	0.153205	-0.343682	-0.0838543	0.458884	0.403849	0.507376	0.230417
LARP1-T376	LARP1	376	T	-0.24495	0.148922	0.021518	0.230792	0.345902	-0.0186647	0.342439	0.0184866	0.0628636	-0.0803177	-0.0803644
LARP1-S1056	LARP1	1056	S	0.320827	0.323689	0.0704573	0.268738	0.0438766	-0.590967	0.334436	0.416636	0.348998	0.226847	0.346911
LARP1-S143	LARP1	143	S	0.142316	0.361582	0.0831639	0.0794715	0.219485	-0.160183	0.152167	0.203272	0.227917	0.183578	0.245439
LARP1-T649	LARP1	649	T	0.126823	0.396614	0.100003	0.181636	0.220398	-0.103267	0.213088	0.263309	0.272984	0.272627	0.210225
LARP1-S90	LARP1	90	S	0.0551115	0.763731	0.470513	0.125596	0.242535	-0.0868418	0.0102649	0.247443	0.162427	0.0382007	0.0639293
LARP1-S774	LARP1	774	S	0.0444636	0.793214	0.529417	0.106638	0.254233	-0.055365	0.0896844	0.154093	0.178507	0.121218	0.119227
LARP1-T526	LARP1	526	T	-0.0120812	0.965923	0.899343	0.234672	0.356413	0.0226541	0.287255	0.230788	0.13076	0.225778	0.265343
LARP1-S521	LARP1	521	S	0.0188902	0.971298	0.919611	-0.0742008	0.423989	0.351586	-0.361178	0.0775791	0.369419	0.126439	-0.157679
LARP4-S673	LARP4	673	S	0.699605	0.00999736	0.000574848	-0.169168	-0.00232584	-0.536651	-0.0477971	0.603784	0.469602	0.3244	0.644692
LARP4-S597	LARP4	597	S	0.0607211	0.760036	0.465185	0.160509	0.337214	-0.103453	0.259602	0.154997	0.342625	0.176262	0.222872
LARP4-S583	LARP4	583	S	0.0211409	0.942787	0.83169	0.125354	0.389213	-0.120207	0.200586	0.186249	0.247651	0.066506	0.179103
LAR4B-S498	LARP4B	498	S	0.263199	0.11806	0.0151369	-0.287403	-0.122317	-0.142738	-0.437093	0.145407	0.0154779	-0.119053	0.0214113
LAR4B-S601	LARP4B	601	S	-0.0121684	0.932399	0.799865	-0.0471302	-0.0488057	-0.0381299	-0.0320121	-0.0263459	-0.0455669	-0.0595797	-0.0832591
LARP7-S298	LARP7	298	S	0.517158	0.00849123	0.000439725	0.0283889	0.167887	-0.304891	-0.0341882	0.513523	0.631821	0.343629	0.436856
LARP7-S261	LARP7	261	S	0.0596151	0.734647	0.422236	-0.0365746	0.0839935	0.020225	0.0284039	0.00947462	0.171228	0.0567352	0.0970699
LASP1-T104	LASP1	104	T	-0.388155	0.0490912	0.00485652	0.0684975	0.168712	0.144443	0.546076	-0.144544	-0.164704	-0.274809	-0.0408364
LASP1-S146	LASP1	146	S	0.895359	8.9175e-05	1.25196e-07	-0.292662	-0.226113	-0.397966	-0.485909	0.535776	0.67445	0.509739	0.458821
LBR-S101	LBR	101	S	0.119655	0.572515	0.214489	-0.00978034	0.0728981	-0.247126	-0.0662151	0.0483029	0.133218	0.0312514	0.0156241
LBR-S71	LBR	71	S	-0.0710072	0.848497	0.630548	0.0361125	0.209833	-0.225356	0.0532736	-0.312583	0.0303781	-0.034556	0.106595
LCK-Y505	LCK	505	Y	0.0199281	0.968669	0.905563	0.166819	0.404719	-0.205423	-0.0541352	0.328308	0.411067	-0.238723	-0.10896
PLSL-S7	LCP1	7	S	0.600977	0.00770272	0.000376883	0.100381	-0.142668	-0.544925	-0.0389485	0.584098	0.388659	0.464693	0.340296
PLSL-S5	LCP1	5	S	0.215224	0.214008	0.0353968	-0.0467418	-0.0788787	0.0641566	0.0583426	0.069888	0.166769	0.395006	0.226114
PLSL-S257	LCP1	257	S	-0.138941	0.630779	0.26297	-0.278911	-0.4124	0.282999	-0.27395	-0.292111	-0.274659	-0.299334	-0.371922
PLSL-S474	LCP1	474	S	-0.0416672	0.789929	0.521619	-0.0740387	0.00882463	-0.0158759	0.133201	-0.0690424	0.0755406	-0.0658797	-0.0551758
LCP2-S297	LCP2	297	S	-0.930866	0.00185925	4.24972e-05	0.409916	0.664051	0.17096	0.602996	-0.586912	-0.451773	-0.532522	-0.304334
LCP2-S207	LCP2	207	S	-0.0557312	0.829038	0.591177	0.284819	0.408341	-0.11391	0.192795	0.124599	0.291171	0.0515442	0.0818066
MAN1-S261	LEMD3	261	S	0.328461	0.279157	0.0554326	0.0662538	0.492887	-0.213767	0.191946	0.592123	0.602021	0.455566	0.201453
MAN1-S144	LEMD3	144	S	0.04509	0.830611	0.593294	-0.0594096	0.172865	-0.0465728	0.155886	0.0605495	-0.0630628	0.138975	0.266667
LEO1-S658	LEO1	658	S	0.0366682	0.845092	0.621301	0.0668997	0.19093	-0.0784603	0.0586681	0.108626	0.119205	0.0641387	0.0927408
LEO1-S630	LEO1	630	S	0.00234354	0.991436	0.973244	-0.0111028	0.0755391	0.00507598	-0.0391217	-0.00364304	0.0862457	-0.11685	0.0740117
LEG1-S30	LGALS1	30	S	0.0379675	0.900824	0.729668	-0.309287	-0.194164	-0.3662	-0.0726629	-0.250204	-0.077386	-0.283136	-0.179719
DNLI1-T233	LIG1	233	T	-0.217166	0.168237	0.0254158	0.139491	0.258423	-0.0993604	0.202925	-0.0911042	-0.0911373	-0.214112	0.0291682
DNLI1-S229	LIG1	229	S	0.264502	0.323689	0.070518	0.221471	0.361965	-0.300463	0.0425045	0.539747	0.394975	0.197457	0.251306
DNLI1-S76	LIG1	76	S	0.107217	0.609428	0.24573	0.183711	0.232247	-0.181976	0.132222	0.3124	0.253472	0.0777973	0.151401
DNLI1-S201	LIG1	201	S	0.0972513	0.693402	0.349178	0.148666	0.17139	-0.21415	0.189549	0.140607	0.210386	0.196152	0.137315
DNLI1-T183	LIG1	183	T	0.0860295	0.709465	0.379979	0.0169596	0.137243	-0.162614	-0.0323563	0.102464	0.236385	-0.0171466	-0.0183516
DNLI1-T195	LIG1	195	T	0.0570895	0.864312	0.659656	0.186677	0.366126	-0.106395	0.0479744	0.244038	0.342885	0.0607849	0.0750312
DNLI1-S66	LIG1	66	S	-0.0187374	0.918105	0.776782	0.122688	0.270613	0.0828997	0.0309383	0.240607	0.199518	-0.0588756	0.0509399
DNLI1-S141	LIG1	141	S	-0.00718621	0.983671	0.946783	0.271034	0.355737	-0.067149	0.0575361	0.324391	0.284234	-0.0399105	0.0196973
DNLI3-S912	LIG3	912	S	0.175716	0.593981	0.230804	0.278929	0.385094	-0.208974	0.442628	0.362318	0.225238	0.481474	0.531512
DNLI3-S210	LIG3	210	S	0.0111052	0.964816	0.89463	0.187356	0.180538	-0.102744	0.378321	0.150404	0.18886	0.12962	0.219007
LIMA1-S362	LIMA1	362	S	0.179817	0.462335	0.134738	0.34972	0.368329	-0.115044	0.137202	0.356475	0.410111	0.26584	0.42705
LIMA1-S583	LIMA1	583	S	-0.183177	0.644662	0.276703	-0.362987	-0.22876	0.310484	-0.687721	-0.378694	-0.275077	-0.478811	-0.56911
LIMA1-S686	LIMA1	686	S	-0.125717	0.701046	0.367047	0.128439	0.173402	0.0932712	-0.366949	0.128617	0.0712137	-0.331163	-0.343372
LIMA1-S374	LIMA1	374	S	-0.122442	0.781225	0.507351	0.337508	0.455316	0.0692304	-0.168572	0.320959	0.364767	-0.232662	-0.249347
LIMA1-S609	LIMA1	609	S	0.063043	0.811175	0.558926	0.0451598	0.231532	-0.0240728	-0.264977	0.120113	0.245137	-0.0107519	-0.114683
LIMA1-S490	LIMA1	490	S	0.0510052	0.863989	0.657591	0.32889	0.33566	-0.117269	0.179252	0.26788	0.40954	0.0462313	0.206903
LIMA1-S698	LIMA1	698	S	0.0101012	0.967681	0.902519	-0.115153	-0.0733777	-0.14192	-0.217966	-0.134933	-0.00426188	-0.223452	-0.145364
LIMD2-S29	LIMD2	29	S	0.324087	0.436448	0.123141	-0.0116928	0.207089	-0.352396	0.316736	0.327238	0.248455	0.494371	0.386019
LIMK1-S310	LIMK1	310	S	-0.712139	0.000639184	8.35182e-06	0.0769408	0.100859	0.489022	0.284966	-0.616111	-0.449002	-0.540816	-0.29084
LIN54-T280	LIN54	280	T	0.169415	0.517918	0.168232	0.12534	0.151354	-0.366469	0.210315	0.129436	0.15349	0.209341	0.305933
LMNA-S414	LMNA	414	S	0.49916	0.0491514	0.00488003	-0.0307221	-0.060471	-0.286494	0.111377	0.111049	0.731609	0.620389	0.267284
LMNA-S22	LMNA	22	S	-0.142149	0.630779	0.26364	0.0527938	-0.259652	0.325773	-0.256946	-0.0799401	-0.29632	-0.275816	-0.054553
LMNA-S390	LMNA	390	S	0.0696959	0.805344	0.552412	0.188604	0.234116	-0.328214	0.312455	0.123023	0.138919	0.185397	0.238407
LMNA-S636	LMNA	636	S	-0.0797514	0.850194	0.635813	-0.200457	-0.398796	0.490163	-0.235663	-0.0145947	-0.193745	-0.206005	-0.249413
LMNA-S392	LMNA	392	S	-0.0229213	0.898204	0.725472	-0.0011603	0.00753305	0.193003	0.0122127	0.0309496	0.0267656	0.0372602	0.0249277
LMNB1-T20	LMNB1	20	T	0.160782	0.540051	0.186896	0.0118734	0.104148	-0.389944	0.102151	0.120393	0.126694	-0.0349558	0.259226
LMNB1-T3	LMNB1	3	T	0.0822007	0.665344	0.302527	-0.329067	-0.208846	-0.121452	-0.126923	-0.123964	-0.162112	-0.125545	-0.0458646
LMNB1-S279	LMNB1	279	S	0.122487	0.708044	0.374431	-0.00153556	-0.229535	-0.105415	0.252991	0.070299	-0.215752	0.253251	0.298655
LMNB1-S23	LMNB1	23	S	0.0577808	0.872667	0.673512	0.166134	0.0267143	-0.428566	0.194356	0.125595	-0.0609966	-0.188814	0.313978
LMNB1-S304	LMNB1	304	S	-0.0315171	0.894143	0.713334	-0.0155339	-0.0579371	-0.0837212	0.225251	-0.0378253	-0.0675785	-0.057397	0.104791
LMNB1-T575	LMNB1	575	T	0.0197089	0.964468	0.892718	0.166525	0.4101	-0.310296	-0.118532	0.269099	0.195531	-0.0166196	-0.221379
LMNB2-S424	LMNB2	424	S	0.717193	0.0221617	0.00169379	-0.0592288	-0.112737	-0.477315	0.114482	0.395088	0.671468	0.732155	0.535261
LMNB2-S37	LMNB2	37	S	0.115039	0.789659	0.520611	0.245546	0.028131	-0.369387	0.390986	0.129842	-0.165934	0.102445	0.689079
LCAP-S51	LNPEP	51	S	0.351728	0.000732927	1.28262e-05	0.0537365	0.0730081	-0.113966	0.0361763	0.271341	0.344683	0.435359	0.404485
LCAP-S91	LNPEP	91	S	0.966926	0.0414038	0.00380027	0.0722835	0.177626	-0.0737387	0.689471	0.580512	0.664563	1.54515	1.94312
LPXN-S19	LPXN	19	S	0.123382	0.459037	0.133121	0.198572	0.328873	-0.0132363	0.149043	0.380913	0.415828	0.166433	0.193605
LPXN-S188	LPXN	188	S	0.0892646	0.7262	0.412863	0.0558071	0.00289891	-0.285935	0.313733	0.0852842	0.170798	0.0362981	0.151183
LRBA-S1767	LRBA	1767	S	0.0324182	0.915884	0.772286	-0.0143988	0.0104989	-0.141152	-0.152371	0.135722	0.0926308	-0.276668	-0.119435
LRCH1-T568	LRCH1	568	T	0.205393	0.03635	0.00318062	0.0109555	-0.0180082	-0.183765	0.0861258	0.232889	0.112153	0.14573	0.226107
LRCH4-S432	LRCH4	432	S	0.571479	0.0901729	0.0106275	0.00804931	0.248664	-0.578488	0.197557	0.608791	0.383061	0.489354	0.680494
LRCH4-S25	LRCH4	25	S	-0.0763323	0.544409	0.1894	0.233731	0.279156	0.0434087	0.0857766	0.0956293	0.158585	0.0204563	0.0620721
LRCH4-S521	LRCH4	521	S	-0.097756	0.776491	0.496325	0.377495	0.352634	-0.171033	0.197049	0.2194	0.256987	-0.187623	0.0763564
LRC47-S518	LRRC47	518	S	0.0389231	0.682366	0.333872	0.0410069	0.141586	-0.0638028	0.111802	0.0688301	0.124273	0.0764715	0.116709
LRC47-S520	LRRC47	520	S	0.0569985	0.789929	0.52284	0.168637	0.244196	-0.235904	0.064273	0.176125	0.184658	0.0154987	0.0929141
LRRF1-S714	LRRFIP1	714	S	0.0731364	0.683303	0.335166	0.270861	0.286546	-0.0552799	0.0898893	0.265036	0.235109	0.190071	0.194346
LRRF1-S116	LRRFIP1	116	S	0.0387579	0.686622	0.339561	-0.0259475	-0.0217521	0.0311455	0.0978107	0.121858	0.0392116	0.0485372	0.0266818
LRRF1-S68	LRRFIP1	68	S	-0.11682	0.708044	0.377335	0.359287	0.215608	-0.11705	0.286621	0.0208979	0.202989	-0.113263	0.166563
LRRF1-S733	LRRFIP1	733	S	0.0587652	0.756136	0.459128	0.186695	0.223458	-0.0275033	0.164762	0.162625	0.287657	0.147942	0.184248
LRRF1-S16	LRRFIP1	16	S	0.0186336	0.969563	0.909658	0.332542	0.431618	-0.327566	0.454071	0.229102	0.27348	0.0978264	0.364791
LRWD1-S212	LRWD1	212	S	0.18335	0.531315	0.180859	0.307995	0.325177	-0.312687	0.251783	0.333459	0.275602	0.397709	0.298896
LRWD1-S243	LRWD1	243	S	0.11336	0.753765	0.45581	0.367431	0.403565	-0.346466	0.185887	0.322541	0.216121	0.263336	0.261862
LRWD1-S253	LRWD1	253	S	0.0907023	0.765726	0.475844	0.132645	0.259154	-0.252888	0.0838736	0.183	0.155368	0.176166	0.0710613
LSM12-T75	LSM12	75	T	0.0500478	0.86795	0.665841	0.044042	0.120678	-0.17644	0.117532	0.143281	0.251847	-0.0870877	-0.0020382
LS14A-S182	LSM14A	182	S	-0.27181	0.15076	0.0220755	0.064698	0.0340476	-0.0193738	0.0526884	-0.203584	-0.153462	-0.419047	-0.179088
LSP1-S252	LSP1	252	S	0.421248	0.0414038	0.00377526	-0.101964	0.0336003	-0.212012	-0.113449	0.356069	0.339787	0.30098	0.294334
LSP1-T202	LSP1	202	T	0.227127	0.0645781	0.00692388	-0.00461711	0.142239	-0.0217994	-0.0443569	0.267	0.287206	0.235627	0.190143
LSP1-S204	LSP1	204	S	0.218765	0.10827	0.0136111	0.0296504	0.181582	-0.004944	-0.0129228	0.229534	0.326526	0.22565	0.286716
LSP1-S177	LSP1	177	S	-0.188866	0.579446	0.21902	-0.633912	-0.520177	0.193349	-0.304883	-0.669821	-0.621471	-0.268587	-0.46121
LSP1-S189	LSP1	189	S	-0.0813259	0.596328	0.234059	-0.13591	-0.228174	0.0629396	-0.197574	-0.170316	-0.213603	-0.146268	-0.293835
LSP1-T175	LSP1	175	T	-0.150281	0.644662	0.277118	-0.577084	-0.481144	0.142788	-0.395807	-0.681223	-0.553771	-0.308384	-0.368991
LSP1-S188	LSP1	188	S	0.039702	0.862754	0.654153	-0.281631	-0.247842	0.0373162	-0.0957303	-0.125184	-0.298598	0.00499985	-0.0102975
LSP1-S111	LSP1	111	S	0.0396093	0.940264	0.825249	-0.0432152	-0.106034	-0.411965	-0.115024	-0.200432	0.11963	-0.23856	-0.198441
LC7L2-S384	LUC7L2	384	S	0.0616805	0.749351	0.448347	-0.21786	-0.0632929	-0.0964801	0.0663247	-0.111472	0.00090047	0.135157	-0.0891708
LC7L3-S431	LUC7L3	431	S	0.0602271	0.698163	0.358172	0.0375052	0.0417535	-0.0869887	-0.0890694	0.0291832	0.147058	0.00962808	-0.0417606
LYAR-S276	LYAR	276	S	0.536751	0.116068	0.0147986	0.201584	0.35239	-0.432522	0.208601	0.672188	0.656165	0.536278	0.612428
LYAR-S258	LYAR	258	S	0.314	0.138042	0.0190794	0.132626	0.070374	-0.327398	0.364342	0.374863	0.261318	0.342901	0.516862
LYAR-S260	LYAR	260	S	0.292149	0.244234	0.0439445	0.0206993	-0.130314	-0.379976	0.33448	0.222474	0.0705008	0.247993	0.472521
LYN-S13	LYN	13	S	0.176146	0.414604	0.108558	0.244737	0.306772	-0.15504	0.0202008	0.34941	0.266843	0.249228	0.255773
LYN;HCK-Y397	LYN;HCK	397	Y	0.0326344	0.900721	0.729262	-0.0648112	0.0563338	0.182507	-0.018977	-0.0213246	-0.0158411	0.153618	0.169137
MACF1-S6967	MACF1	6967	S	0.498437	0.0173941	0.00126729	0.120941	0.165466	-0.421514	0.0493025	0.620128	0.444407	0.357614	0.485795
MACF1-S4521	MACF1	4521	S	0.105896	0.572688	0.215167	0.221557	0.458228	-0.0356146	0.274592	0.307553	0.37924	0.364126	0.29143
MACF1-S1376	MACF1	1376	S	0.13162	0.581278	0.221043	0.153422	0.182039	-0.261724	0.116063	0.306716	0.0996784	0.150117	0.15977
MACF1-T7213	MACF1	7213	T	0.0796008	0.769479	0.480761	0.0758497	0.166637	-0.299713	0.287487	0.152387	0.12422	0.0739246	0.198133
MD1L1-S428	MAD1L1	428	S	0.160728	0.435121	0.122234	0.191431	0.286426	0.151189	0.534181	0.324236	0.331223	0.604967	0.545712
MADD-S813	MADD	813	S	0.190176	0.0925989	0.0109796	0.0601816	-0.00997682	-0.14345	-0.0242357	0.235199	0.167057	0.110505	0.130464
MADD-S820	MADD	820	S	-0.111432	0.555167	0.198076	0.178371	0.303798	0.0324666	0.188755	0.164175	0.127556	-0.0117658	-0.0223013
MADD-S1241	MADD	1241	S	0.0450457	0.762133	0.467042	0.0348706	0.202159	-0.0713	0.130327	0.150126	0.146263	0.112487	0.0673632
MADD-S930	MADD	930	S	0.0375822	0.82267	0.577939	0.0113148	0.111401	0.00236778	-0.0822449	0.05782	0.149582	-0.0228507	0.0086168
MADD-S1239	MADD	1239	S	0.0120352	0.953915	0.861249	0.0771395	0.219542	-0.118719	0.0813493	0.102228	0.0973133	0.0594338	0.0484769
MADD-S1059	MADD	1059	S	0.0014176	0.991436	0.97702	0.189123	0.212915	0.0836237	0.255914	0.19736	0.146509	0.125043	0.278334
MAGD2-S190	MAGED2	190	S	0.0693149	0.73973	0.435291	0.114681	0.0259227	-0.000937756	-0.154437	-0.00962673	0.0310785	0.111682	0.129355
MAP1S-S640	MAP1S	640	S	0.385926	0.0584171	0.0060712	-0.393641	-0.504938	-0.30811	-0.0933761	0.0381484	-0.187228	0.0770689	0.31565
MAP1S-S592	MAP1S	592	S	0.185999	0.138131	0.0192382	0.139845	0.152959	-0.0807966	0.000915064	0.369735	0.316721	0.196375	0.0740874
MAP1S-S731	MAP1S	731	S	0.0780046	0.378249	0.091185	0.00695927	0.148168	-0.0224251	0.0503236	0.172785	0.118248	0.0913551	0.112656
MAP1S-S657	MAP1S	657	S	0.073832	0.665344	0.302539	0.102229	0.127645	-0.157091	0.116252	0.132868	0.219489	0.0549778	0.0770279
MAP1S-S472	MAP1S	472	S	-0.0624434	0.674164	0.318354	0.117514	0.169063	0.0523957	0.0510087	0.0774407	0.0985701	-0.0585631	0.0227598
MAP1S-S759	MAP1S	759	S	-0.0140932	0.964816	0.896245	0.265954	0.49873	-0.0974205	0.146863	0.214364	0.261499	0.0930859	0.188805
M3K20-S637	MAP3K20	637	S	0.112954	0.72598	0.403956	0.158091	0.337456	-0.24116	0.16458	0.205632	0.382117	0.153889	0.129146
M3K20-S633	MAP3K20	633	S	0.139893	0.797222	0.536182	0.353784	0.375504	-0.443383	0.298335	0.268558	0.450428	0.119622	0.305206
M3K20-S727	MAP3K20	727	S	0.0331274	0.936996	0.814037	0.107589	0.514978	-0.203993	0.256585	0.117939	0.329935	0.231546	0.128248
M3K3-S175	MAP3K3	175	S	0.188512	0.435121	0.122155	0.0318059	-0.107054	-0.35295	-0.0130067	-0.0665079	-0.0273405	0.299371	0.107321
M3K3-S176	MAP3K3	176	S	0.188512	0.435121	0.122155	0.0318059	-0.107054	-0.35295	-0.0130067	-0.0665079	-0.0273405	0.299371	0.107321
M3K3-S340	MAP3K3	340	S	0.0525578	0.832176	0.595897	-0.0231034	0.00924829	-0.049592	-0.167608	-0.0188093	-0.0874205	0.0668933	0.0185128
MAP4-S636	MAP4	636	S	0.438996	0.0161145	0.00113952	-0.07759	0.0701401	-0.275178	-0.0629126	0.316959	0.364382	0.436654	0.292448
MAP4-S643	MAP4	643	S	0.438378	0.0376525	0.00334471	0.12738	0.20612	-0.281579	-0.0578651	0.4595	0.497278	0.44269	0.348099
MAP4-T942	MAP4	942	T	-0.312233	0.0399392	0.00359789	0.209396	0.370336	0.259345	0.450605	-0.0340905	-0.0488296	-0.083673	0.207345
MAP4-S787	MAP4	787	S	0.344425	0.147751	0.0212129	0.309025	0.415134	-0.246417	0.084557	0.494447	0.55005	0.529285	0.366216
MAP4-S1073	MAP4	1073	S	-0.172033	0.250814	0.0464138	0.43338	0.484631	0.151292	0.311474	0.226987	0.256424	0.0425452	0.166688
MAP4-S825	MAP4	825	S	0.241885	0.583318	0.223536	0.483045	0.677939	-0.418258	0.37066	0.515062	0.599857	0.476606	0.489401
MAP4-T521	MAP4	521	T	0.0379998	0.7262	0.413203	0.00294743	0.0686026	-0.0607437	0.153131	0.0780425	0.091599	0.0252119	0.121083
MAP4-S280	MAP4	280	S	0.0665688	0.780484	0.50419	0.213795	0.320085	-0.121216	0.13407	0.220789	0.294167	0.140232	0.15782
MAP4-S358	MAP4	358	S	0.0686514	0.848497	0.631005	0.3644	0.499156	-0.089791	0.30755	0.381256	0.419191	0.218294	0.33718
MAP4-T282	MAP4	282	T	0.0365977	0.880691	0.685995	0.143226	0.2705	-0.0147771	0.124055	0.226586	0.26118	0.108373	0.0732547
M4K1-S326	MAP4K1	326	S	0.302603	0.0268029	0.00213466	-0.0228075	0.158016	-0.272958	-0.181662	0.153299	0.331955	0.238514	0.167233
M4K1-S737	MAP4K1	737	S	0.109461	0.196735	0.0313371	0.0126384	0.0911976	-0.0688014	0.115686	0.0564916	0.134797	0.161047	0.236228
M4K1-S413	MAP4K1	413	S	0.139293	0.521089	0.172649	0.0346331	0.0148335	-0.107051	-0.0426144	0.0614792	0.252274	0.0576329	0.085588
M4K1-S421	MAP4K1	421	S	0.0227546	0.923244	0.784757	0.137234	0.222096	-0.146868	0.111216	0.0747545	0.201173	0.0120515	0.126718
M4K1-S586	MAP4K1	586	S	0.0339582	0.925512	0.78905	0.0705564	0.10323	-0.26807	0.297815	0.0228496	-0.00491114	0.0104043	0.311022
M4K4-S710	MAP4K4	710	S	0.673337	0.00619057	0.000278576	0.183408	-0.0808022	-0.440504	-0.191795	0.728894	0.571842	0.585032	0.277888
M4K4-S715	MAP4K4	715	S	-0.496974	0.00879397	0.000483668	-0.037096	0.0115524	0.204441	-0.133337	-0.387222	-0.412661	-0.592124	-0.550328
M4K4-S900	MAP4K4	900	S	0.42257	0.0166453	0.00118895	-0.0183002	-0.128792	-0.381623	-0.0974889	0.418246	0.165187	0.307358	0.173286
M4K4-S580	MAP4K4	580	S	0.120319	0.56623	0.208696	0.199499	0.196836	-0.246771	0.0492068	0.220897	0.158443	0.218204	0.0825021
M4K4-S631	MAP4K4	631	S	-0.00825461	0.964468	0.891451	0.0876545	-0.10847	0.0437332	0.0197186	0.0385918	-0.0723664	0.0268269	0.0165655
MA7D1-S399	MAP7D1	399	S	-0.422768	0.0137844	0.000925522	0.194645	0.358532	0.0537132	0.392131	-0.307546	-0.279393	-0.152846	0.0477334
MA7D1-S446	MAP7D1	446	S	-0.221152	0.256564	0.0484722	0.0785005	0.20357	-0.109362	0.290722	-0.221386	-0.191822	-0.101104	0.0931365
MA7D1-S70	MAP7D1	70	S	0.0690538	0.508782	0.157904	-0.0370235	-0.0214113	-0.055574	0.146255	0.028639	0.0337016	0.117545	0.128576
MA7D1-S254	MAP7D1	254	S	-0.0719308	0.665344	0.304219	0.0561805	-0.0500914	0.17271	0.232226	0.199851	-0.0505549	-0.0324372	0.00644378
MA7D1-S86	MAP7D1	86	S	-0.0659961	0.785724	0.513246	0.0871137	0.209521	-0.00439218	0.186132	-0.0404663	0.158225	0.0650999	0.0315317
MA7D1-S410	MAP7D1	410	S	-0.0242439	0.933079	0.804114	0.333508	0.187623	-0.162148	0.139412	0.104781	0.21753	0.020727	0.0583823
MA7D1-S460	MAP7D1	460	S	-0.00961904	0.949575	0.847496	-0.139422	0.00648319	-0.000699539	0.0452598	-0.118761	-0.094736	0.00995951	0.0766825
MA7D1-S503	MAP7D1	503	S	-0.00182426	0.99624	0.990903	0.149391	0.114845	-0.292043	0.421518	0.0750166	-0.0326768	0.0919412	0.252132
MK14-S2	MAPK14	2	S	0.129249	0.658009	0.288925	0.112824	0.29717	-0.141448	-0.0404078	0.222558	0.409641	0.068625	0.0443093
MARE2-S228	MAPRE2	228	S	0.822335	0.00232954	7.00638e-05	0.164586	0.209357	-0.448671	-0.0459424	0.915715	0.855497	0.727595	0.669863
MARK2-S486	MARK2	486	S	-0.318869	0.173112	0.0265161	-0.0945301	0.0547642	0.33696	-0.137437	-0.170913	-0.0320808	-0.360531	-0.552195
MARK2-S456	MARK2	456	S	-0.0759969	0.600353	0.239927	-0.0241889	0.0280217	0.0535909	0.0419599	-0.157998	-0.0207525	-0.0331738	0.00731973
MARK2-S483	MARK2	483	S	-0.0944148	0.653069	0.284552	-0.149036	-0.117723	0.00600075	-0.199327	-0.353356	-0.0516884	-0.26331	-0.16939
MARK2-S400	MARK2	400	S	-0.0431684	0.896277	0.720863	0.00371672	0.0283688	0.040505	-0.0799603	0.0717494	-0.0173248	-0.110688	-0.12378
MARK2-S595	MARK2	595	S	0.0332124	0.915874	0.770807	0.228417	0.0443218	-0.048998	-0.0169781	0.310128	-0.0396616	0.0230498	0.0460957
MARK3-T507	MARK3	507	T	0.378928	0.0165598	0.00117693	0.190937	0.107622	-0.281163	0.122018	0.489841	0.458145	0.345227	0.361913
MARK3-S419	MARK3	419	S	0.401896	0.0460188	0.00435535	0.194231	0.311177	-0.387212	0.154558	0.53101	0.483173	0.433414	0.432742
MARK3-S469	MARK3	469	S	-0.226505	0.241303	0.0430898	0.238458	0.281888	-0.127834	0.231442	-0.0147326	-0.0395021	-0.189164	-0.0386653
MARK3-S410	MARK3	410	S	0.217208	0.411318	0.106649	0.0997605	0.202734	-0.433325	0.0333346	0.249219	0.229649	0.190687	0.101782
MARK3-S601	MARK3	601	S	0.115702	0.503604	0.154678	0.17367	0.27538	-0.0323006	0.16939	0.277899	0.201204	0.313198	0.256647
MATR3-S188	MATR3	188	S	0.389224	0.00424162	0.000181784	-0.0409998	0.1591	-0.207387	-0.0201638	0.349447	0.453268	0.395903	0.248829
MATR3-S598	MATR3	598	S	-0.0571344	0.701046	0.366496	-0.133034	-0.119172	-0.0142165	-0.0799987	-0.142923	-0.0705737	-0.202887	-0.158575
MAVS-S222	MAVS	222	S	0.149176	0.573081	0.216133	0.316536	0.268348	-0.110255	0.132019	0.511606	0.488908	0.140162	0.0626759
MBD2-S407	MBD2	407	S	-0.0578035	0.769614	0.482108	-0.192861	-0.0315151	0.0911122	-0.230989	-0.0727927	-0.0166119	-0.190862	-0.3152
MBD3-S85	MBD3	85	S	0.257612	0.496866	0.151082	0.418677	0.52765	-0.423981	0.430534	0.502484	0.573316	0.356921	0.550608
MBNL2;MBNL1-S56	MBNL2;MBNL1	56;56	S	-0.0803291	0.91245	0.759525	-0.325761	-0.757636	0.386205	0.312795	-0.368779	-0.485331	-0.0297726	0.178169
MCM2-S41	MCM2	41	S	0.265708	0.238734	0.0422111	-0.12188	-0.0406981	-0.138815	-0.0728982	-0.0610651	0.0799611	0.136013	0.533634
MCM2-S139	MCM2	139	S	0.0798202	0.372191	0.0883954	0.10526	0.21209	-0.0236438	0.115263	0.193072	0.163594	0.169908	0.201676
MCM2-S13	MCM2	13	S	0.033745	0.753195	0.452455	-0.0984915	0.00409087	-0.039925	-0.133607	0.00545227	-0.00727371	-0.132889	0.00175756
MCM2-S27	MCM2	27	S	0.0285265	0.799155	0.541517	0.0477251	0.151718	-0.00112833	0.000849336	0.0659807	0.157802	0.0773528	0.0121342
MCM2-S381	MCM2	381	S	-0.100798	0.84028	0.611604	-0.271561	-0.458773	0.446936	0.218223	-0.215464	-0.357798	0.0494597	0.0554379
MCM3-S711	MCM3	711	S	-0.214456	0.364652	0.0845211	-0.318765	-0.288789	0.194088	-0.395579	-0.283821	-0.332763	-0.577429	-0.472854
MCM3-S275	MCM3	275	S	0.085175	0.513489	0.161932	0.227983	0.177863	-0.0196963	0.187757	0.307407	0.258626	0.128002	0.220572
MCM3-T731	MCM3	731	T	0.154596	0.630779	0.263305	0.17895	0.365423	0.073076	0.0831302	0.388028	0.247344	0.398411	0.285179
MCM3-S672	MCM3	672	S	0.0236	0.947051	0.843082	-0.320895	-0.190864	0.167636	-0.402695	-0.214522	-0.121385	-0.0787381	-0.237773
MCM3-S728	MCM3	728	S	-0.0108927	0.970414	0.917041	0.0227106	0.259025	0.0200095	-0.0386707	0.173477	0.291367	-0.0802492	-0.165091
MCM4-S326	MCM4	326	S	0.0432471	0.678573	0.324988	-0.041869	-0.000518383	-0.113012	0.0676711	0.000616968	0.039424	-0.0297778	0.0749968
MCM4-T110	MCM4	110	T	-0.111371	0.833661	0.598747	0.321529	0.407256	-0.17248	0.174305	0.0154075	0.26068	-0.0951922	0.104231
MCM4-S120	MCM4	120	S	-0.0340327	0.939133	0.819272	0.231141	0.469052	-0.105117	0.125688	0.10793	0.307686	0.0454891	0.123529
MCM4-T19	MCM4	19	T	-0.0111454	0.97236	0.921474	0.0276159	0.114913	-0.221343	-0.0158325	-0.0434677	0.123998	-0.19557	-0.0241883
MCM5-S315	MCM5	315	S	0.131223	0.599296	0.237145	-0.000822334	-0.188325	-0.184392	0.227817	0.0559926	-0.151869	0.23737	0.237674
MCM5-S133	MCM5	133	S	0.103055	0.79856	0.538709	-0.126417	-0.405956	-0.13708	0.307814	-0.0780713	-0.377234	0.143071	0.362815
MCM6-S413	MCM6	413	S	0.104052	0.665344	0.301349	-0.0666377	-0.211352	0.081257	0.180561	0.0405229	-0.0770377	0.169942	0.26661
MCM6-S762	MCM6	762	S	0.0212611	0.89594	0.720109	-0.0130341	-0.0569499	-0.00651263	0.175048	0.00428775	-0.0347752	0.0553171	0.158766
MCM7-Y600	MCM7	600	Y	0.0814036	0.846162	0.625253	-0.148138	-0.444727	-0.100359	0.278048	-0.0896743	-0.313473	0.0775967	0.235989
MCMBP-S154	MCMBP	154	S	0.0803267	0.405787	0.103186	0.12308	0.221493	0.0760993	0.0631508	0.233868	0.223591	0.182961	0.16471
MCMBP-T160	MCMBP	160	T	-0.0399333	0.698163	0.359499	0.059328	0.0610235	0.0204946	0.148939	0.0326978	-0.00595671	-0.0217573	0.125067
MCMBP-S298	MCMBP	298	S	0.0376353	0.866496	0.663488	0.0591617	0.151453	0.071371	0.269502	0.178471	0.183799	0.137516	0.202243
MCTP2-S869	MCTP2	869	S	0.0594056	0.805344	0.552524	0.0914294	0.236423	-0.0901388	0.0100962	0.24053	0.223738	-0.042706	0.0638705
MDC1-T654	MDC1	654	T	0.215229	0.0470568	0.00452081	-0.0765378	0.159962	-0.101851	0.0162064	0.187926	0.284339	0.263127	0.123302
MDC1-S376	MDC1	376	S	0.203298	0.320224	0.0689626	0.158846	0.443105	-0.0495991	0.193249	0.33588	0.418199	0.53565	0.269064
MDC1-S793	MDC1	793	S	0.167544	0.365004	0.0847331	0.149837	0.208422	-0.121311	0.0437578	0.272682	0.321678	0.253941	0.10258
MDC1-S168	MDC1	168	S	0.0704163	0.56094	0.205344	0.0206056	0.101043	-0.0635051	0.13752	0.131927	0.0779895	0.171314	0.0960992
MDC1-T1567	MDC1	1567	T	0.0520214	0.698163	0.3612	0.0452856	0.151531	-0.0415025	-0.0244242	0.153382	0.0766072	0.0636489	0.0453373
MDC1-S780	MDC1	780	S	0.0550658	0.73973	0.440404	0.0820803	0.222361	-0.124241	0.0814717	0.149889	0.0862677	0.110272	0.135508
MDC1-T1671	MDC1	1671	T	0.0747954	0.834796	0.601351	0.163716	0.377636	-0.13562	0.0914811	0.20777	0.378391	0.106084	0.10415
MDC1-T1589	MDC1	1589	T	-0.0277151	0.857727	0.647584	0.0794378	0.0398824	-0.0138244	-0.0413805	0.086928	0.104323	-0.173909	-0.064087
MDC1-S955	MDC1	955	S	-0.0155836	0.964468	0.890915	-0.0286018	0.0450729	-0.101789	-0.0337331	0.0656808	0.118136	-0.168012	-0.19719
MDC1-T1485	MDC1	1485	T	0.0058138	0.978007	0.929196	0.0197355	0.148636	0.101089	0.019951	0.0874072	0.0555947	0.00727191	0.162393
MDN1-S4538	MDN1	4538	S	0.115803	0.468429	0.137517	0.129168	0.152221	-0.0942578	0.0828834	0.192888	0.319678	0.136207	0.0844542
MECP2-S80	MECP2	80	S	0.0348249	0.863989	0.656984	0.0838621	0.240541	-0.0910321	0.0141512	0.120997	0.25721	-0.0500684	0.0586831
MED1-S1156	MED1	1156	S	0.059533	0.683391	0.336889	0.089881	0.241396	0.0267475	0.170961	0.210466	0.280105	0.148553	0.127993
MED1-S664	MED1	664	S	0.0432863	0.734815	0.423696	-0.0120916	0.130112	-0.123671	0.0503316	0.0376405	0.103627	-0.0360676	0.112627
MED1-T805	MED1	805	T	0.0497007	0.793123	0.527876	0.089657	0.0899543	-0.0950498	0.1558	0.193671	0.243417	0.0173182	-0.0152427
MED1-T1051	MED1	1051	T	0.0127777	0.957076	0.87787	0.0120413	0.064398	-0.0334907	-0.00814956	0.0809402	0.161644	-0.120283	-0.0363915
MED12-S635	MED12	635	S	0.00527746	0.985479	0.952151	0.055443	0.170264	0.187375	0.120904	0.0497678	0.250528	0.101743	0.153057
MEF2D-S180	MEF2D	180	S	0.133194	0.555516	0.199289	-0.254138	-0.119828	-0.0907778	0.175412	0.0633661	0.0607499	-0.0143405	0.133671
MEF2D-S444	MEF2D	444	S	0.0496913	0.855446	0.642196	0.00202442	0.111956	-0.253032	0.102193	0.0657166	0.198424	-0.0700991	-0.0321354
MEPCE-S152	MEPCE	152	S	0.850136	0.00660134	0.000306491	-0.188077	-0.121555	-0.840253	-0.429501	0.539917	0.532899	0.272534	0.475808
MEPCE-S254	MEPCE	254	S	0.0464896	0.884536	0.695922	0.0232778	0.186447	-0.150104	-0.0245857	0.101676	0.220404	-0.0897186	-0.0113676
MET16-S329	METTL16	329	S	-0.0537866	0.749351	0.448194	0.0917809	0.113082	-0.0190279	0.0397531	0.0649362	0.0639814	-0.119219	0.000742517
MTA70-S50	METTL3	50	S	-0.0391725	0.814754	0.566984	0.00997452	0.162474	-0.102847	0.208399	-0.0155807	0.0326727	0.0267017	0.0775168
MIA2-S1144	MIA2	1144	S	0.302865	0.107761	0.0134701	-0.194287	-0.0447964	-0.19938	-0.14929	0.261075	0.0793809	-0.0719931	0.355243
MIA2;CTGE2-S1243	MIA2;CTAGE1	1243	S	0.00385097	0.991436	0.978668	-0.109912	-0.419058	-0.15502	-0.0857863	-0.207475	-0.113058	-0.214061	-0.21978
MDEAS-S632	MIDEAS	632	S	0.28766	0.279251	0.055551	0.367704	0.358523	-0.35024	-0.0649118	0.51812	0.422689	0.298625	0.22228
MDEAS-S461	MIDEAS	461	S	0.138458	0.447166	0.126804	0.0463925	0.182874	-0.1193	0.0344492	0.172951	0.290258	0.10484	0.130199
MDEAS-T655	MIDEAS	655	T	-0.0610675	0.845092	0.621746	-0.0274543	0.28185	0.111645	-0.00266681	0.00859363	0.147993	0.0549014	-0.092384
MDEAS-S661	MIDEAS	661	S	0.10901	0.864504	0.66012	0.440288	0.762699	-0.124526	-0.0220092	0.70943	0.848452	-0.00837659	-0.0570131
MDEAS-S923	MIDEAS	923	S	0.0354706	0.897253	0.721968	0.0668077	0.154659	0.110331	-0.121609	0.0954124	0.219521	0.0419999	-0.00486219
KI67-S374	MKI67	374	S	0.857354	0.00573154	0.000255872	-0.15417	0.0720206	-0.439496	-0.0902657	0.786043	0.914424	0.634144	0.482896
KI67-S2223	MKI67	2223	S	0.16384	0.294749	0.0614003	0.131088	0.251472	-0.00823871	0.131498	0.27094	0.358819	0.292994	0.238426
KI67-S1815	MKI67	1815	S	0.125432	0.517918	0.170144	0.108316	0.233259	-0.251974	0.126087	0.215017	0.179116	0.0583984	0.264887
KI67-S2299	MKI67	2299	S	-0.133201	0.517918	0.170424	0.293414	0.482012	0.161211	0.516241	0.136375	0.316914	0.183383	0.283401
KI67-S2344	MKI67	2344	S	0.0844354	0.53214	0.182258	0.13149	0.301279	-0.0290214	0.164282	0.25193	0.234042	0.209808	0.209991
KI67-T328	MKI67	328	T	-0.0948128	0.599296	0.237653	-0.0459696	0.0765748	-0.10597	-0.0293673	-0.218934	0.0265073	-0.164592	-0.126965
KI67-T858	MKI67	858	T	0.115142	0.664629	0.298412	-0.0210972	0.0622216	-0.167347	0.0268805	0.156663	0.274089	-0.0606941	-0.00883085
KI67-S2105	MKI67	2105	S	-0.187328	0.674164	0.318571	-0.746755	-0.648329	0.304527	-0.400407	-0.712035	-0.580368	-0.509539	-0.438335
KI67-S1131	MKI67	1131	S	0.0550699	0.708044	0.376558	0.0500073	0.221159	0.132401	-0.0389086	0.195721	0.228019	0.112422	0.0487753
KI67-T1111	MKI67	1111	T	-0.0552878	0.722535	0.39791	0.0302728	0.194806	-0.0204638	0.149454	-0.0160607	0.0513414	-0.0073712	0.105008
KI67-T1393	MKI67	1393	T	-0.0943381	0.73829	0.428478	0.155217	0.396873	-0.111125	0.156423	0.0933885	0.107578	-0.10579	0.124859
KI67-S1376	MKI67	1376	S	0.0760601	0.73973	0.434545	-0.295689	-0.176788	-0.0697986	-0.0322538	-0.16433	-0.142274	-0.0087022	0.0450175
KI67-T2325	MKI67	2325	T	-0.149885	0.73973	0.435607	0.128203	0.259571	-0.0660626	0.0530604	0.0765114	0.148956	-0.37114	-0.0790958
KI67-S1098	MKI67	1098	S	-0.114757	0.74198	0.442538	-0.194556	-0.22198	0.0484581	-0.120765	-0.183362	-0.14251	-0.414871	-0.207128
KI67-S859	MKI67	859	S	0.0458186	0.753765	0.456105	0.186493	0.230383	0.115247	0.161597	0.272578	0.163087	0.260789	0.180539
KI67-S2708	MKI67	2708	S	0.034249	0.757776	0.461541	0.0764311	0.21518	0.0105745	0.074088	0.15364	0.207836	0.0593226	0.0924706
KI67-S2827	MKI67	2827	S	0.0521064	0.765726	0.475666	-0.117122	-0.128325	-0.00967081	-0.115115	-0.188187	0.0338278	0.0111502	-0.0185986
KI67-T1355	MKI67	1355	T	0.0682793	0.780484	0.505953	0.185969	0.281761	-0.164284	0.222758	0.211861	0.186745	0.14458	0.256135
KI67-S1253	MKI67	1253	S	0.0685683	0.79856	0.538984	0.165427	0.439639	-0.0447916	0.113428	0.254094	0.406536	0.160395	0.12695
KI67-S827	MKI67	827	S	0.0340488	0.800264	0.542751	0.0412203	0.15581	0.0619572	0.0307042	0.109786	0.161249	0.0279506	0.126902
KI67-T1167	MKI67	1167	T	-0.0668193	0.812886	0.562364	0.123994	0.361904	0.0133761	0.286263	0.0827996	0.177024	0.0727506	0.185686
KI67-S1937	MKI67	1937	S	-0.0754622	0.818043	0.572373	0.234519	0.515061	0.0136863	0.293478	0.230016	0.364613	0.0295457	0.130721
KI67-T2085	MKI67	2085	T	-0.104416	0.83322	0.59724	0.0203292	0.0766115	-0.126543	0.0987663	-0.108705	0.170162	-0.244411	-0.165545
KI67-S1864	MKI67	1864	S	0.0366953	0.868048	0.666227	0.236561	0.256411	0.0585375	0.190938	0.223374	0.291427	0.100786	0.273642
KI67-S648	MKI67	648	S	-0.0435633	0.873085	0.67477	0.0507374	0.249887	-0.118157	0.240178	-0.0363953	0.0827393	0.0466174	0.155431
KI67-S2828	MKI67	2828	S	-0.0209782	0.894103	0.710832	0.171039	0.2637	0.184003	0.0141876	0.19693	0.219802	0.101307	0.0309775
KI67-T1503	MKI67	1503	T	0.0354372	0.89451	0.715727	-0.010936	0.224139	-0.0908655	0.180951	0.0519444	0.174387	0.0323537	0.186351
KI67-T1193	MKI67	1193	T	-0.0513745	0.898204	0.725812	0.192318	0.47835	0.00236021	0.31813	0.242909	0.275007	0.0524313	0.215314
KI67-T1233	MKI67	1233	T	-0.0384755	0.915874	0.769999	0.165096	0.346331	-0.158691	0.221752	0.189926	0.205879	-0.0643683	0.0891487
KI67-S308	MKI67	308	S	-0.0146364	0.925896	0.79098	-0.0880798	0.0788511	0.0617919	-0.00154808	-0.0607828	0.0238453	-0.0381385	0.0675454
KI67-S357	MKI67	357	S	-0.0117953	0.952723	0.854023	0.365559	0.390026	0.0827733	0.171358	0.314134	0.304455	0.113039	0.230908
KI67-S584	MKI67	584	S	0.0085792	0.965209	0.897516	0.149231	0.254601	-0.084347	0.244024	0.151279	0.0858646	0.143453	0.217228
KI67-S1329	MKI67	1329	S	0.0155015	0.965688	0.898779	0.386971	0.58553	-0.033878	0.367703	0.353262	0.389856	0.279719	0.345494
KI67-T1923	MKI67	1923	T	-0.0102209	0.979207	0.937102	0.145562	0.412601	0.0115113	0.236979	0.170791	0.290079	0.0700785	0.234822
KI67-T1327	MKI67	1327	T	0.00547688	0.98869	0.964941	0.222365	0.326474	-0.143576	0.335883	0.14466	0.251732	0.102404	0.264257
MMTA2-S220	MMTAG2	220	S	-0.0319421	0.889031	0.702901	0.0376318	-0.056395	0.0325104	-0.0231293	0.273909	-0.074493	-0.244535	-0.0920316
MORC2-S615	MORC2	615	S	0.348487	0.0443548	0.00416618	-0.10313	0.0779826	-0.329899	-0.0925382	0.164194	0.371119	0.237027	0.174024
MORC2-S743	MORC2	743	S	0.309885	0.383335	0.0938064	0.366887	0.528228	-0.349496	0.0983431	0.527987	0.672455	0.293253	0.389808
MPP8-S392	MPHOSPH8	392	S	0.287289	0.28741	0.059307	0.0712173	0.264398	-0.052763	0.35959	0.399552	0.425807	0.501172	0.465068
MPP8-S51	MPHOSPH8	51	S	0.0530339	0.734815	0.423814	0.0394783	0.213907	0.0123154	0.142625	0.135292	0.22343	0.132508	0.129231
MRE11-S2	MRE11	2	S	0.232996	0.323689	0.070459	0.173092	0.182515	-0.288043	0.292836	0.129215	0.333363	0.442264	0.387543
MRE11-T3	MRE11	3	T	0.232996	0.323689	0.070459	0.173092	0.182515	-0.288043	0.292836	0.129215	0.333363	0.442264	0.387543
MRGBP-S195	MRGBP	195	S	-0.109008	0.753765	0.45508	0.289748	0.388103	-0.151542	0.0659544	0.080676	0.26055	-0.309748	0.124753
RT16-T130	MRPS16	130	T	-0.0923929	0.655232	0.286196	-0.0582181	-0.000677535	0.0784055	-0.0796089	-0.0421213	-0.156956	0.0521453	-0.282739
MSH6-S830	MSH6	830	S	0.0604044	0.596161	0.233435	0.11725	0.137503	0.0154912	0.264111	0.163666	0.157525	0.186882	0.2679
MSH6-S227	MSH6	227	S	0.0906456	0.643935	0.274592	-0.0512111	0.0633014	-0.147846	0.121187	0.0401629	0.15246	0.0799116	0.0754798
MSH6-S137	MSH6	137	S	-0.0296474	0.812273	0.561366	0.00721337	0.183483	0.0315548	0.206514	0.0599411	0.0913938	0.0548545	0.103986
MSH6-S14	MSH6	14	S	0.0433026	0.920414	0.780051	0.258203	0.504623	-0.275177	0.387363	0.252819	0.338969	0.203264	0.253171
MOES-S576	MSN	576	S	-0.126147	0.408267	0.105454	-0.160737	-0.229322	-0.054457	-0.0179963	-0.305634	-0.14733	-0.28414	-0.229995
MTA1-S562	MTA1	562	S	-0.376839	0.331302	0.0736152	0.406322	0.413764	-0.289079	0.257908	-0.108916	-0.094246	-0.391833	-0.123448
MTA1-S449	MTA1	449	S	0.111893	0.517918	0.16734	0.115349	0.194974	-0.159577	0.0272773	0.184454	0.226268	0.0317955	0.183078
MTA1-T564	MTA1	564	T	-0.227498	0.554028	0.196482	0.32816	0.22827	-0.217963	0.203838	0.0143877	0.0342573	-0.307261	-0.109069
MTA1-S522	MTA1	522	S	0.135609	0.630648	0.262394	0.248157	0.353351	-0.200104	0.153641	0.336472	0.437718	0.180787	0.142504
LYRIC-S298	MTDH	298	S	0.92274	0.012409	0.000802151	-0.416291	-0.0456072	-0.256417	-0.0981945	0.674603	0.806569	0.76578	0.627499
LYRIC-S426	MTDH	426	S	-0.0636925	0.82267	0.579354	-0.0148811	0.108229	-0.144707	-0.12174	0.0186273	0.139458	-0.414078	-0.171876
MTM1-S18	MTM1	18	S	0.725013	0.00282624	9.60657e-05	-0.110711	-0.0621277	-0.307612	-0.283945	0.310094	0.305726	0.838598	0.681237
MTMRC-S564	MTMR12	564	S	0.197507	0.0138717	0.000946251	-0.0217456	0.0933212	-0.0568111	0.0734261	0.250914	0.207618	0.231618	0.18807
MTOR-T1262	MTOR	1262	T	0.899772	0.002754	8.9505e-05	-0.281669	-0.2568	-0.318826	-0.178331	0.576584	0.423061	0.999489	0.564327
MTPN-T31	MTPN	31	T	0.13301	0.665344	0.307358	-0.176562	-0.318333	-0.278388	0.312902	-0.0833116	-0.124779	0.175248	0.104504
MVD1-S96	MVD	96	S	0.205144	0.0530741	0.00538323	0.0678097	0.0916986	-0.233576	0.0156352	0.192819	0.217627	0.137526	0.214171
MBB1A-S1163	MYBBP1A	1163	S	-0.0113588	0.953915	0.860307	0.0415828	0.130229	0.0509296	0.0953473	0.0399845	0.132266	0.0135028	0.0869004
MYCB2-S3426	MYCBP2	3426	S	1.16195	0.000639184	1.00647e-05	-0.260199	-0.0857543	-0.583584	0.0318723	0.950948	0.913357	0.977755	0.908059
MYCB2-S3478	MYCBP2	3478	S	0.755995	0.0280978	0.00227793	-0.0856228	-0.0921562	-0.591761	0.34895	0.629954	0.602144	0.685741	0.685552
MYCB2-S2812	MYCBP2	2812	S	-0.262943	0.153826	0.0226893	0.206191	0.350592	0.100172	0.101476	-0.0441855	0.138651	-0.255261	-0.132547
MYCB2-S2871	MYCBP2	2871	S	0.403686	0.175414	0.0270012	0.273446	0.391123	-0.542317	0.299278	0.513695	0.632274	0.46358	0.426726
MYCB2-S3932	MYCBP2	3932	S	0.183416	0.201588	0.0325664	0.0457071	0.167176	-0.115516	0.30213	0.177225	0.24282	0.371795	0.341323
MYCB2-S2869	MYCBP2	2869	S	0.315591	0.257814	0.0488925	0.33614	0.400385	-0.413196	0.328326	0.514643	0.623353	0.365528	0.410496
MYCB2-S2839	MYCBP2	2839	S	-0.107937	0.531315	0.180404	0.0039076	0.152678	0.201202	0.0828101	0.00626294	0.132042	-0.0933016	-0.0361547
MYCB2-T2683	MYCBP2	2683	T	0.136946	0.56717	0.210152	0.129755	0.312669	-0.218515	0.274683	0.29481	0.304636	0.200525	0.246406
MYCB2-S3505	MYCBP2	3505	S	0.040342	0.926031	0.791426	0.428179	0.579539	-0.307577	0.32822	0.35309	0.454322	0.125499	0.256817
MYH9-S1943	MYH9	1943	S	-0.0316945	0.881558	0.688875	-0.066914	0.000162317	-0.0518594	-0.0972195	-0.10174	0.0672096	-0.148775	-0.159303
ML12B;ML12A-S20	MYL12B;MYL12A	20;19;20	S	-0.0722385	0.762736	0.46912	0.141776	0.068344	-0.184381	0.0836306	-0.0447554	-0.0526944	-0.0216474	-0.0604871
MY18A-S140	MYO18A	140	S	0.488832	0.345897	0.078321	0.807352	0.941891	-0.378258	0.373952	1.15473	1.22097	0.672476	0.652092
MY18A-S2041	MYO18A	2041	S	-0.10732	0.644662	0.277595	0.0403607	0.154508	0.16682	-0.182896	-0.010027	0.114664	-0.180297	-0.174826
MY18A-S2020	MYO18A	2020	S	-0.0431836	0.903859	0.740842	0.0892985	0.244948	0.164424	-0.217733	0.240857	0.273718	-0.204069	-0.202302
MYO1G-S695	MYO1G	695	S	0.105265	0.643382	0.273437	0.238734	0.287488	-0.114369	0.387522	0.236932	0.311152	0.340332	0.332018
MYO1G-S992	MYO1G	992	S	0.0659275	0.775529	0.495231	0.245983	0.202432	-0.142164	0.32393	0.114341	0.133169	0.248878	0.397503
MYO5A-S1652	MYO5A	1652	S	0.151553	0.28558	0.0581245	0.140138	0.150977	-0.0773143	0.0918052	0.284515	0.255341	0.0508233	0.32114
MYO6-T405	MYO6	405	T	0.458709	0.0166861	0.00119783	0.0483511	-0.187667	-0.33152	0.208687	0.592019	0.305434	0.240656	0.434579
MYO9B-S1354	MYO9B	1354	S	0.269173	0.00823134	0.000408627	-0.0215244	0.122612	-0.0852044	-0.0840439	0.283386	0.360493	0.22449	0.140162
MYO9B-T1346	MYO9B	1346	T	0.189045	0.237371	0.0414602	-0.00479786	0.236745	-0.114599	0.016473	0.240994	0.150367	0.243452	0.25519
MYO9B-S1290	MYO9B	1290	S	0.21113	0.617056	0.252552	0.28725	0.479558	-0.540608	0.323865	0.36136	0.439371	0.22623	0.367623
MYO9B-S1281	MYO9B	1281	S	-0.0876435	0.780484	0.506267	0.331721	0.424477	-0.150639	0.408561	0.215099	0.285177	-0.02147	0.184741
MYO9B-S1405	MYO9B	1405	S	0.0792552	0.787444	0.516537	0.201029	0.350662	-0.239371	0.300767	0.249105	0.284034	0.094566	0.302401
MYO9B-S717	MYO9B	717	S	0.0172791	0.940264	0.826773	0.133713	0.146756	-0.0820813	0.155793	0.131407	0.0724815	0.0470802	0.172328
MYO9B-S1267	MYO9B	1267	S	-0.0154615	0.947051	0.843463	0.092578	0.23715	-0.0229918	0.0835918	0.0832893	0.201377	0.0183031	0.0255124
N4BP1-S288	N4BP1	288	S	0.124495	0.26905	0.0515999	-0.0701141	0.0492683	-0.0495041	0.0746494	0.106812	0.13715	0.0974499	0.160866
N4BP1-T242	N4BP1	242	T	-0.130993	0.415019	0.109919	0.141069	0.221197	0.0326705	0.23838	-0.00913165	-0.0270431	0.00110485	0.144415
YJ005-S93	NA	93	S	-0.0428817	0.903828	0.74017	0.159431	0.339334	-0.0565733	0.0908157	0.203317	0.290235	-0.108813	-0.0232582
NAA10-S186	NAA10	186	S	0.148421	0.644662	0.275733	0.322259	0.246399	-0.145723	0.220195	0.364702	0.20652	0.320649	0.344943
NAA30-S39	NAA30	39	S	0.0568326	0.558727	0.20214	-0.0131885	0.116189	-0.00935172	0.0961698	0.0623304	0.118681	0.132847	0.103291
NAA30-S152	NAA30	152	S	0.0101694	0.96303	0.888739	0.142175	0.182684	0.0108682	0.0881629	0.0790022	0.243806	0.032421	0.10934
SIAS-S275	NANS	275	S	0.0533708	0.758656	0.462509	0.266695	0.249252	-0.069964	0.121701	0.27181	0.200721	0.167226	0.141411
SYNC-S88	NARS1	88	S	0.187526	0.28558	0.0577192	0.124748	-0.0973038	-0.136518	0.247855	0.202781	0.102119	0.230037	0.353947
NASP-S726	NASP	726	S	0.0084307	0.984001	0.947683	-0.0412987	0.00886886	-0.244654	0.0490853	-0.0679093	0.145181	-0.191517	-0.0800309
NAT10-S934	NAT10	934	S	-0.0715177	0.802242	0.546905	-0.196703	0.0586231	0.000701666	0.0019483	-0.18635	-0.106096	-0.0665093	-0.0625451
NBEL2-S2739	NBEAL2	2739	S	0.463795	0.144522	0.0205944	-0.106482	0.116766	-0.634985	-0.021367	0.412085	0.426189	0.0834662	0.287374
NBN-S432	NBN	432	S	0.0898756	0.7262	0.412692	0.238259	0.31287	-0.189306	0.279202	0.320687	0.22594	0.124403	0.329498
CND1-T1339	NCAPD2	1339	T	0.120283	0.375178	0.0895068	-0.00879726	0.160465	-0.1223	0.0440707	0.0839421	0.161448	0.239929	0.0692497
CNDD3-S1384	NCAPD3	1384	S	0.0711079	0.818043	0.573229	0.120062	0.208176	-0.184541	0.117115	0.0648957	0.31601	0.0701306	0.0942076
CND3-S674	NCAPG	674	S	0.0824829	0.572688	0.214889	0.0559828	0.250998	-0.0827846	0.150302	0.159695	0.195135	0.198925	0.150675
CND3-S975	NCAPG	975	S	0.0634401	0.652328	0.28353	-0.0931965	-0.137913	-0.0245135	-0.0273302	-0.0970798	0.0349262	0.0668903	-0.0339293
CND3-S390	NCAPG	390	S	0.0829386	0.73973	0.436491	0.0820123	0.116251	-0.262785	0.0810499	0.0278636	0.103781	0.138084	0.0785537
CND2-T49	NCAPH	49	T	0.12777	0.594083	0.231268	0.0913875	0.304519	-0.200605	0.230534	0.233628	0.179973	0.224768	0.298544
CND2-S432	NCAPH	432	S	0.0674082	0.7262	0.409257	0.0300316	0.267237	-0.0713446	0.0845184	0.134294	0.136217	0.0810505	0.228514
CND2-S87	NCAPH	87	S	0.058078	0.837747	0.607666	0.19506	0.425081	-0.220968	0.27927	0.173297	0.279874	0.179805	0.277779
CND2-S81	NCAPH	81	S	0.0917592	0.852189	0.637924	0.175856	0.202855	-0.469781	0.0675751	0.211921	-0.0280862	-0.0806298	0.240337
NCBP1-S7	NCBP1	7	S	0.475916	0.277442	0.0545966	0.0395587	0.0608688	-0.687905	0.0311428	-0.0154365	0.173713	0.717919	0.471134
NUCL-Y462	NCL	462	Y	0.268147	0.587012	0.22579	0.381736	-0.193596	-0.48617	0.506452	0.417895	-0.101764	0.293562	0.671318
NUCL-S619	NCL	619	S	-0.11564	0.587332	0.226943	-0.25662	-0.268883	0.104724	-0.0609825	-0.310938	-0.335909	-0.254958	-0.0425143
NUCL-S460	NCL	460	S	0.200207	0.698163	0.357849	0.385345	-0.129765	-0.534006	0.515077	0.315297	-0.0622181	0.128747	0.655652
NUCL-S563	NCL	563	S	0.0969076	0.802431	0.549092	0.38044	0.608755	0.0349561	0.101198	0.510324	0.239774	0.372	0.390882
NUCL-T69	NCL	69	T	0.052319	0.842514	0.61672	0.227105	0.260335	-0.176879	0.182296	0.217579	0.2368	0.07594	0.171813
NUCL-S60	NCL	60	S	-0.101419	0.85695	0.646385	0.338541	0.278417	0.0132023	0.194967	0.239707	0.138948	-0.0686893	0.109484
NUCL-S67	NCL	67	S	0.0451269	0.864504	0.661164	0.183196	0.20791	-0.183467	0.143309	0.173089	0.19061	0.0128596	0.154897
NUCL-S580	NCL	580	S	-0.0198619	0.979207	0.934803	-0.276481	-0.334108	0.214809	-0.147834	-0.59231	-0.233387	0.265851	-0.0632157
NCOA5-S9	NCOA5	9	S	0.200895	0.138131	0.0191638	0.237428	0.241709	-0.0379178	0.0396132	0.367883	0.432024	0.177373	0.307135
NCOA5-S126	NCOA5	126	S	0.0117036	0.955483	0.872902	0.0744645	0.122047	0.0952786	-0.147216	0.128527	0.146663	-0.0461291	-0.0376724
NCOR1-S1111	NCOR1	1111	S	0.177488	0.310194	0.0658257	-0.110535	0.255317	-0.0963887	0.237735	0.175798	0.239694	0.345904	0.234685
NCOR1-S2184	NCOR1	2184	S	-0.227536	0.698163	0.361779	-1.12936	-0.803227	0.327441	-0.323524	-0.873035	-0.813452	-0.537874	-0.614449
NCOR1-S1472	NCOR1	1472	S	0.0745863	0.729853	0.417059	-0.0947726	0.330566	-0.0013282	0.244888	0.146313	0.275538	0.176279	0.179568
NCOR1-S2120	NCOR1	2120	S	-0.0580315	0.847374	0.628267	-0.290119	0.0669062	0.288553	0.0993719	-0.0765101	0.0836821	-0.122847	0.0482612
NCOR1-S1519	NCOR1	1519	S	0.0187496	0.945558	0.837736	-0.357648	-0.100364	0.118427	0.125234	-0.0351959	-0.0303768	-0.0941704	0.0203905
NCOR1-S1281	NCOR1	1281	S	0.00136976	0.997462	0.992924	-0.427471	-0.0672873	-0.105087	0.0926256	-0.332198	0.0495344	-0.130931	-0.0881465
NCOR2-S1173	NCOR2	1173	S	-0.186693	0.665344	0.302908	0.2096	0.314953	0.016226	-0.141471	0.0875136	0.267342	-0.175862	-0.526459
NCOR2-S1479	NCOR2	1479	S	0.115983	0.665723	0.311701	0.122982	0.278575	-0.202495	-0.0768234	0.133024	0.36374	0.0895935	-0.000184219
NCOR2-T1383	NCOR2	1383	T	0.0453706	0.85182	0.637344	0.00935835	0.116042	-0.155609	-0.060195	0.083056	0.227817	-0.0738499	-0.145945
NCOR2-S2258	NCOR2	2258	S	0.0534527	0.863989	0.658329	0.0972911	0.22191	-0.150456	-0.0237631	0.171606	0.327417	-0.00949081	-0.130739
NCOR2-S956	NCOR2	956	S	0.0197574	0.955133	0.868495	0.227311	0.327318	-0.169935	0.122324	0.225146	0.321234	0.0609608	-0.0212934
NCOR2-S1251	NCOR2	1251	S	0.00416967	0.991436	0.978694	0.270178	0.482607	-0.219243	0.114871	0.205895	0.452119	0.0387602	-0.0316822
NEK4-S661	NEK4	661	S	0.154932	0.460084	0.133753	-0.0363232	0.0700558	-0.191091	0.00226983	0.109118	0.240682	-0.124659	0.239497
NEK4-S563	NEK4	563	S	-0.0847337	0.749351	0.448992	0.107739	0.193546	-0.162879	0.235985	-0.0160041	0.0203485	-0.208287	0.239399
NEK9-S868	NEK9	868	S	0.116769	0.798678	0.539393	0.383394	0.569356	-0.361107	0.226275	0.429114	0.488416	0.108305	0.259158
NEK9-S869	NEK9	869	S	0.0602861	0.901248	0.730414	0.383394	0.569356	-0.227072	0.27239	0.429114	0.488416	0.0702304	0.251453
NELFB-T564	NELFB	564	T	0.0738344	0.695022	0.350489	0.0699618	0.128853	-0.000608754	0.0117384	0.103367	0.0777899	0.194504	0.129621
NELFB-S557	NELFB	557	S	0.0313306	0.85358	0.639575	0.150011	0.161769	-0.108576	0.159228	0.171387	0.108288	0.0405968	0.167483
NELFE-S249	NELFE	249	S	0.625821	0.00202433	5.35001e-05	-0.194443	-0.135947	-0.325867	-0.0721301	0.366566	0.389828	0.534826	0.483677
NELFE-S49	NELFE	49	S	0.675763	0.00237387	7.46073e-05	-0.429923	-0.34383	-0.079521	-0.232407	0.36557	0.382734	0.444862	0.424205
NELFE-S115	NELFE	115	S	0.982167	0.00308591	0.000108858	-0.254073	0.00801198	-0.535763	-0.357518	0.533965	0.577383	0.865286	0.812693
NELFE-S251	NELFE	251	S	0.891486	0.0108053	0.000671312	-0.182105	-0.19031	-0.467083	-0.00568365	0.587237	0.554599	0.778005	0.800921
NELFE-S178	NELFE	178	S	0.0706525	0.7262	0.41115	0.191161	0.215721	-0.12344	0.156277	0.246991	0.154059	0.153286	0.167992
NELFE-S181	NELFE	181	S	0.0829095	0.864504	0.661346	0.111442	0.117033	-0.156277	-0.153114	0.12656	0.0981941	0.0241374	0.0018298
NELFE-S353	NELFE	353	S	0.0576487	0.894143	0.714676	0.0874755	0.212362	-0.30655	0.00878274	0.0695049	-0.0866044	0.190845	0.0589196
NF1-S2543	NF1	2543	S	0.65511	0.0143602	0.00100009	-0.0771881	0.045796	-0.482135	0.14242	0.23265	0.48665	0.951475	0.578559
NF1-S2515	NF1	2515	S	-0.136317	0.484379	0.144681	-0.0646024	0.140146	0.116129	-0.098524	-0.027541	-0.0134277	-0.167625	-0.243528
NF1-S2817	NF1	2817	S	0.071282	0.665344	0.306788	0.107328	0.224756	-0.0670542	0.0323403	0.165866	0.20753	0.112801	0.0963015
NFAC2-S110	NFATC2	110	S	-0.612427	0.000517289	5.04474e-06	0.418283	0.379234	0.329358	0.490204	-0.226347	-0.202918	-0.227121	-0.176243
NFAC2-S148	NFATC2	148	S	-0.443259	0.00236001	7.33131e-05	0.355957	0.318234	0.218162	0.425288	0.0278919	0.0168428	-0.244542	-0.25559
NFAC2-S737	NFATC2	737	S	-0.344827	0.00573154	0.000254498	0.166209	0.0843292	0.276116	0.235338	-0.219483	-0.22349	-0.0451025	-0.129241
NFAC2-S759	NFATC2	759	S	-0.342759	0.0317589	0.00265414	0.281685	0.372804	0.112181	0.100552	0.0815911	-0.0597125	-0.364295	-0.161398
NFAC2-S363	NFATC2	363	S	0.157489	0.0785597	0.00892214	-0.0190912	-0.0281323	-0.0639149	0.00408041	0.151138	0.0997583	0.170747	0.101253
NFAC2-T216	NFATC2	216	T	0.062855	0.573081	0.215674	-0.00244364	0.09902	-0.0517514	-0.0489252	0.0660987	0.156958	-0.0144759	0.0387391
NFAC2-S247	NFATC2	247	S	-0.0772429	0.699344	0.362795	-0.0170919	0.0367292	0.226154	-0.0139862	-0.110618	0.108545	0.0563348	-0.131429
NFAC2-S856	NFATC2	856	S	-0.0568837	0.805783	0.553175	0.45253	0.194553	-0.0701583	0.168663	0.241969	0.102478	0.0176031	0.156002
NFAC2-S245	NFATC2	245	S	-0.0118307	0.970414	0.915532	-0.0415594	0.160976	0.340072	-0.144895	0.0290444	0.207508	0.0946722	-0.0639543
NFAC2-S217	NFATC2	217	S	-0.00834009	0.981648	0.942382	0.302266	0.303549	-0.132748	-0.127117	0.219078	0.195365	-0.103068	0.00121287
NFAC2-S236	NFATC2	236	S	-0.00255556	0.98869	0.96543	0.120796	0.219432	-0.00297042	0.101986	0.11335	0.150227	0.0769507	0.0884938
NF2IP-S204	NFATC2IP	204	S	0.178423	0.515094	0.163063	0.165536	0.263318	-0.348637	0.125907	0.207748	0.186868	0.249909	0.275293
NFKB1-S893	NFKB1	893	S	0.13432	0.546397	0.190963	0.183283	0.341474	-0.105746	0.196086	0.304323	0.380665	0.290732	0.176658
NHRF1-S291	NHERF1	291	S	0.190414	0.419828	0.112568	-0.269535	-0.14001	-0.160187	-0.160295	-0.0959068	0.148919	0.0393358	-0.060719
NHRF1-S280	NHERF1	280	S	-0.113418	0.665723	0.311047	0.217636	0.376153	-0.157246	0.312552	0.018786	0.113366	-0.0454923	0.208762
NIBA1-S646	NIBAN1	646	S	0.0937791	0.675435	0.320831	0.272549	0.339247	-0.174835	0.261944	0.352385	0.28923	0.171261	0.261148
NIBA1-S641	NIBAN1	641	S	-0.000328574	0.997849	0.99668	-0.101667	-0.0659029	0.0191195	-0.0914989	0.0178032	0.0897556	-0.138453	-0.21037
MK67I-T279	NIFK	279	T	0.112184	0.664629	0.297414	0.161817	0.145272	-0.077408	0.068973	0.308599	0.243482	0.116255	0.0790541
MK67I-T223	NIFK	223	T	0.0667479	0.793184	0.528689	0.216847	0.141333	-0.199308	0.124797	0.21091	0.148765	-0.0371167	0.228102
NIPBL-S2658	NIPBL	2658	S	0.0351838	0.766533	0.476619	0.0650185	0.165789	-0.017937	0.0825469	0.187409	0.175332	-0.00170303	0.0751148
NIPBL-S318	NIPBL	318	S	0.0250706	0.902125	0.737441	0.0481527	0.166898	-0.0678675	0.083454	0.11443	0.193577	-0.0196753	0.0425885
NMD3-T470	NMD3	470	T	0.121419	0.214178	0.0357218	-0.0292366	0.0869205	-0.0464065	-0.123179	0.109351	0.104952	0.0563215	0.103149
NMD3-S468	NMD3	468	S	0.126092	0.435121	0.121486	0.0496906	0.220211	-0.0473754	-0.0815271	0.215557	0.190387	0.0940176	0.145406
NMT1-S47	NMT1	47	S	0.0989701	0.723891	0.399178	0.0302633	0.219374	-0.259813	0.00568677	0.0681176	0.201851	0.02939	0.0920329
NOC2L-S672	NOC2L	672	S	0.111574	0.487517	0.146609	-0.00906542	0.0511812	-0.153499	-0.147139	0.0310737	0.165509	0.0633917	-0.0722018
NOC2L-S49	NOC2L	49	S	0.136755	0.606486	0.243683	0.29263	0.408417	-0.146523	0.113217	0.462874	0.373893	0.168994	0.209003
NOC2L-S56	NOC2L	56	S	0.0480518	0.734647	0.42276	0.191646	0.274986	0.0206184	0.151548	0.284828	0.246843	0.139376	0.159958
NOC3L-S787	NOC3L	787	S	0.0896838	0.69604	0.35531	0.336844	0.316471	-0.0470921	0.187797	0.405368	0.299159	0.177864	0.270366
NOL8-S1099	NOL8	1099	S	0.086829	0.79856	0.537909	0.0951593	0.172317	-0.273563	-0.0192036	0.133784	0.286216	-0.0672185	-0.030756
NOL8-S660	NOL8	660	S	0.0209456	0.953399	0.857037	0.234323	0.197355	-0.225981	0.0424405	0.117218	0.226811	-0.041315	0.0292056
NOLC1-T597	NOLC1	597	T	0.0573969	0.814754	0.565738	0.108421	0.191753	-0.105448	0.258391	0.161564	0.276616	-0.0207967	0.265321
NOLC1-S563	NOLC1	563	S	-0.0406024	0.91245	0.761721	-0.143993	-0.160113	-0.298592	-0.306035	-0.313771	-0.0455876	-0.383697	-0.328088
NONO-T450	NONO	450	T	0.0785665	0.709465	0.379995	0.0077085	0.0668605	-0.126892	0.106366	0.226882	0.122759	-0.0463756	0.0650429
NONO-T15	NONO	15	T	-0.00700452	0.991436	0.973491	0.000979511	-0.0218721	-0.140042	0.475094	-0.126073	-0.136096	0.143259	0.405052
NOP14-S96	NOP14	96	S	-0.0361723	0.842455	0.615594	-0.120455	-0.103853	-0.0435019	-0.0293096	-0.182319	-0.00691651	-0.153489	-0.0990848
NOP2-S732	NOP2	732	S	0.0304165	0.902125	0.73796	0.0626713	0.172941	-0.0803103	0.189213	0.104429	0.194925	0.0485704	0.118257
NOP2-S786	NOP2	786	S	-0.00881383	0.978259	0.932252	-0.0264349	0.0748115	-0.190341	0.0369209	-0.0317767	0.0341416	-0.128637	-0.0140265
NOP56-S569	NOP56	569	S	0.292405	0.311486	0.0663021	0.000771863	0.0140627	-0.0452268	0.117263	0.509756	0.5526	0.240717	-0.0465812
NOP56-S570	NOP56	570	S	-0.0621643	0.734647	0.42233	0.193694	0.297091	-0.072071	0.107813	0.141604	0.110886	-0.0590996	0.0844782
NOP56-S520	NOP56	520	S	0.0317282	0.844849	0.62036	0.0634466	0.20014	-0.0980986	-0.00643756	0.106497	0.162851	-0.0186941	0.0353094
NOP58-T435	NOP58	435	T	0.253997	0.513489	0.161912	0.176721	-0.0430107	-0.577454	0.423993	0.257831	0.073113	0.194002	0.471291
NOP58-S502	NOP58	502	S	-0.040139	0.821385	0.576437	-0.151035	-0.0296308	0.050372	-0.109604	-0.0869723	-0.00892878	-0.155337	-0.149216
NOTC2-S1778	NOTCH2	1778	S	0.184729	0.522382	0.173692	0.170221	0.396095	-0.125164	0.332814	0.425271	0.402449	0.307075	0.378088
NPL4-S63	NPLOC4	63	S	0.282226	0.339826	0.0765822	0.267292	-0.0284256	-0.327628	0.294448	0.437649	0.00543771	0.371166	0.520338
NPM-S139	NPM1	139	S	-0.295506	0.573081	0.216068	0.181936	0.647265	-0.105556	0.467013	-0.102419	0.090204	-0.177386	0.198236
NPM-S243	NPM1	243	S	0.132306	0.636403	0.266962	0.151323	0.0415424	-0.108594	0.315391	0.155877	0.162064	0.305415	0.305528
NPM-T199	NPM1	199	T	0.0999767	0.731105	0.418144	0.226582	0.175641	-0.240618	0.374042	0.267813	0.138759	0.108399	0.420584
NPM-S125	NPM1	125	S	0.0538189	0.759445	0.464346	0.0586413	0.189043	-0.107813	0.00827627	0.0855074	0.272399	-0.000637178	0.00615417
NPM-S254	NPM1	254	S	0.0982265	0.787444	0.516619	0.210965	0.411447	-0.141252	0.154641	0.240977	0.42264	0.131472	0.233618
GCR-S134	NR3C1	134	S	0.925418	0.00243058	7.72577e-05	-0.266713	-0.0796979	-0.380868	-0.0681124	0.6758	0.730005	0.895648	0.604828
NRBP-T433	NRBP1	433	T	0.0393684	0.775089	0.49418	0.162583	0.173336	0.014234	-0.0285006	0.207956	0.191661	0.00645204	0.0730561
NRBP-T431	NRBP1	431	T	0.0547766	0.838981	0.60886	0.151221	0.239299	-0.171242	0.0957557	0.192891	0.206486	0.0186703	0.116093
NRDC-S94	NRDC	94	S	0.434712	0.0181003	0.0013252	0.0210828	0.137941	0.0189706	-0.064992	0.566996	0.421592	0.453793	0.409472
NRDC-S86	NRDC	86	S	-0.0874791	0.674164	0.319024	0.175244	0.140357	0.0195276	0.147026	0.247791	0.0375071	-0.125697	-0.0273625
NSD2-T544	NSD2	544	T	0.0300952	0.904838	0.743608	0.084783	0.21996	-0.069741	0.313985	0.100356	0.22643	0.121586	0.220996
NSRP1-T275	NSRP1	275	T	-0.0320846	0.836159	0.604125	0.0745416	0.149366	0.0335127	0.0384421	0.103429	0.116865	0.00578831	-0.0585589
NSUN2-S743	NSUN2	743	S	0.157021	0.245046	0.044672	0.144931	0.260476	-0.167011	0.0253032	0.238369	0.282021	0.221697	0.149695
NSUN2-S751	NSUN2	751	S	0.0442691	0.461547	0.134343	-0.061247	-0.00103166	-0.0633735	-0.111976	-0.018824	0.028349	-0.0391297	-0.0309468
NSUN2-S593	NSUN2	593	S	0.205714	0.596161	0.23347	0.148595	-0.00906333	-0.428717	0.398615	0.12633	-0.00574885	0.374042	0.43766
NUMA1-S2047	NUMA1	2047	S	0.811705	0.00696106	0.000330651	0.107262	0.0293577	-0.522671	0.0458046	0.829613	0.741913	0.723053	0.611995
NUMA1-S1757	NUMA1	1757	S	0.208424	0.266019	0.0509237	0.135151	0.196807	-0.309966	-0.00434462	0.261547	0.358705	0.108111	0.122982
NUMA1-T2099	NUMA1	2099	T	0.201393	0.502059	0.153666	0.26452	0.298727	-0.352539	0.319135	0.389503	0.408732	0.208992	0.328189
NUMA1-S169	NUMA1	169	S	0.0862447	0.715156	0.38829	0.236149	0.427999	-0.12172	0.198025	0.316359	0.310604	0.19086	0.267609
NUMA1-T2055	NUMA1	2055	T	-0.0917108	0.753765	0.455801	0.258798	0.241785	-0.156665	0.305949	0.107645	0.078494	-0.0543107	0.151195
NUMA1-T2000	NUMA1	2000	T	-0.0550473	0.871625	0.669906	0.281317	0.371321	-0.18118	0.252	0.144298	0.205573	-0.0174957	0.170895
NU107-S11	NUP107	11	S	-0.0405899	0.847374	0.627859	-0.0239707	0.247323	-0.0362758	0.204092	0.040086	0.0398189	0.0261155	0.122789
NU107-S86	NUP107	86	S	0.000528362	0.997773	0.994923	0.161619	0.197431	-0.140773	0.258005	0.105218	0.0769977	0.0997258	0.196453
NU133-S57	NUP133	57	S	0.347337	0.0255637	0.00200858	0.0347727	0.112878	-0.239388	-0.140415	0.294333	0.455875	0.214093	0.192894
NU133-S44	NUP133	44	S	0.14095	0.325019	0.0718523	-0.308236	0.000551902	0.0134845	-0.104288	0.0523738	0.0349922	0.0464996	0.0314448
NU133-S50	NUP133	50	S	-0.20257	0.417761	0.111247	0.361209	0.344107	-0.222166	0.393757	0.0642523	-0.0298312	-0.00987919	0.0420849
NU153-T699	NUP153	699	T	-0.0800623	0.599296	0.236503	-0.0364759	-0.0505053	0.0610761	0.108273	-0.111101	-0.127209	-0.023722	0.0241502
NU153-S687	NUP153	687	S	-0.0826746	0.738462	0.429936	0.338237	0.287809	-0.134032	0.0669112	0.024429	0.0597897	0.169775	-0.0257663
NU153-S386	NUP153	386	S	0.08901	0.842514	0.616841	0.0489902	0.141032	-0.0114191	0.220606	-0.0777628	0.482527	0.170274	0.180211
NU153-S257	NUP153	257	S	-0.0307033	0.856644	0.645848	-0.105058	0.126183	0.104791	0.0492832	-0.0592962	0.0222658	0.0396289	0.0497879
NU153-S529	NUP153	529	S	-0.00208386	0.99405	0.98492	0.147579	0.352933	0.0540109	0.168341	0.131884	0.287557	0.155079	0.140008
NU188-S1709	NUP188	1709	S	0.119701	0.287288	0.0589991	0.058964	0.125948	-0.110009	0.145376	0.188177	0.124978	0.166907	0.21902
PO210-T1844	NUP210	1844	T	0.0746735	0.697516	0.35648	0.193348	0.271016	-0.0969627	0.138411	0.223956	0.307468	0.0956281	0.177454
NU214-S678	NUP214	678	S	0.106414	0.63805	0.267981	0.14375	0.298105	-0.211485	0.173493	0.265881	0.267076	0.118704	0.177859
NU214-S657	NUP214	657	S	0.0959364	0.69604	0.354858	0.105739	0.171855	-0.208583	0.369801	0.120778	0.0705134	0.302683	0.328582
NU214-S433	NUP214	433	S	0.0555708	0.754782	0.457721	0.111035	0.0982711	-0.112518	0.130813	0.135035	0.28811	-0.0418119	0.0685527
NUP50-S221	NUP50	221	S	0.00739939	0.970173	0.914042	0.0291691	0.201256	-0.0939489	0.0503316	-0.0192299	0.0989668	0.0738738	0.0627942
NUP88-T525	NUP88	525	T	0.171454	0.0986982	0.011976	0.0919513	0.0700714	-0.154705	0.21715	0.262298	0.217417	0.20472	0.225846
NUP88-S517	NUP88	517	S	0.0169802	0.945862	0.83922	-0.107987	-0.0976328	-0.176031	0.0637407	-0.157763	-0.0323555	-0.080783	0.020912
NUP93-T766	NUP93	766	T	-0.0218622	0.901248	0.732045	-0.0413697	0.0148221	-0.168981	-0.0639596	-0.0930848	-0.0285591	-0.155205	-0.0700882
NUP93-S767	NUP93	767	S	0.0230356	0.936996	0.814875	-0.0193963	0.0214399	-0.204366	0.0211473	-0.022234	0.152004	-0.175278	-0.0435259
NUP93-S430	NUP93	430	S	-0.0137724	0.960927	0.88458	0.140215	0.236131	-0.0286024	0.0875875	-0.0398275	0.145547	0.124546	0.149976
NUP98-S1771	NUP98	1771	S	0.221576	0.502059	0.153494	0.243036	0.283445	-0.322011	0.132047	0.256788	0.492632	0.268614	0.204789
NUP98-T546	NUP98	546	T	0.0799405	0.7262	0.413133	0.106921	0.0952605	-0.174258	0.211351	0.119377	0.137888	0.0710829	0.230688
NUP98-S888	NUP98	888	S	0.0419895	0.844239	0.61931	0.00915577	0.157704	-0.0550852	0.0292339	0.0721311	0.236166	-0.00342051	0.00408984
NUP98-S1028	NUP98	1028	S	0.00234872	0.99405	0.985885	0.169348	0.188876	-0.176408	0.282893	0.110312	0.347589	-0.0639612	0.0801641
NUSAP-S135	NUSAP1	135	S	0.116022	0.171075	0.0259668	0.0572237	0.0835702	-0.0128724	0.11566	0.13382	0.186312	0.217125	0.170411
NUSAP-T182	NUSAP1	182	T	-0.148848	0.394252	0.0992459	0.0647733	0.177714	0.106708	0.133575	-0.0474371	-0.0191434	-0.0972164	0.0511737
NUSAP-S269	NUSAP1	269	S	0.274816	0.414434	0.108197	0.257375	0.27604	-0.216777	0.238617	0.35154	0.367977	0.443797	0.491204
NUSAP-T244	NUSAP1	244	T	0.127002	0.59732	0.235088	0.117995	0.204401	-0.243494	0.199212	0.193734	0.180279	0.147055	0.265054
OARD1-S4	OARD1	4	S	0.0418895	0.91245	0.762222	0.134237	0.105215	-0.0537152	-0.0125881	0.00221051	0.220477	-0.0908334	0.208853
OAS2-S407	OAS2	407	S	-0.128588	0.650564	0.281833	-0.498975	-0.157196	0.211549	-0.202391	-0.301105	-0.218159	-0.341654	-0.300445
OAS2-S417	OAS2	417	S	-0.0606396	0.814754	0.568289	-0.363161	-0.277365	0.149568	-0.0389983	-0.273427	-0.277865	-0.177535	-0.0436878
OASL-S396	OASL	396	S	0.127255	0.672528	0.316088	0.338618	0.106256	-0.31008	0.306721	0.316118	0.184621	0.2284	0.221396
OCAD1-S108	OCIAD1	108	S	0.00523393	0.988887	0.967343	0.149721	0.448351	-0.209529	0.320426	0.159493	0.280851	0.149428	0.140132
OGA-S364	OGA	364	S	0.0460746	0.7262	0.412781	0.026411	0.113129	-0.0460923	0.135441	0.0277424	0.164249	0.131749	0.0894468
OGFR-S315	OGFR	315	S	0.326077	0.519047	0.171285	0.5613	0.463204	-0.597138	0.452845	0.642509	0.433369	0.528326	0.580316
OGFR-S378	OGFR	378	S	0.0125311	0.936996	0.814863	0.113699	0.00697057	-0.0577924	0.0729398	0.103973	0.00803399	-0.0317859	0.10572
OPTN-S177	OPTN	177	S	-0.036166	0.883622	0.692066	0.218669	0.236477	0.0197514	-0.0979726	0.209244	0.146077	-0.0300163	-0.093045
ORC1-S273	ORC1	273	S	0.282554	0.437502	0.123594	0.187052	0.314735	-0.548366	0.353509	0.210514	0.41794	0.389002	0.41969
ORC1-T375	ORC1	375	T	0.150097	0.554028	0.196162	0.0218925	0.262266	-0.275148	-0.027011	0.241781	0.323662	-0.0461181	0.0630624
ORC1-S311	ORC1	311	S	-0.0610724	0.793123	0.527942	-0.352454	-0.183032	-0.0459898	-0.330574	-0.278901	-0.238866	-0.354481	-0.284092
ORC1-T230	ORC1	230	T	0.0464735	0.854112	0.640425	-0.0219451	0.235338	-0.235125	-0.0294228	0.090782	0.172454	-0.0445033	-0.0839941
OSBP1-S240	OSBP	240	S	0.109747	0.720887	0.395973	0.649352	0.602157	0.0509101	0.413538	0.632823	0.575985	0.466273	0.479862
OSBP1-S382	OSBP	382	S	-0.0688617	0.84028	0.611416	0.390477	0.373858	-0.186755	0.230566	0.0442408	0.201375	0.0709177	0.216165
OSBP1-S351	OSBP	351	S	-0.0334767	0.894143	0.714351	0.123555	0.313497	-0.0292272	0.0882834	-0.024907	0.295268	0.0796583	0.0121814
OSB11-S174	OSBPL11	174	S	0.248995	0.0631381	0.00669715	0.0711319	0.0352089	-0.279553	-0.0981862	0.224359	0.160141	0.132534	0.207546
OSB11-S189	OSBPL11	189	S	0.163425	0.191383	0.0300745	0.0370618	0.0716219	-0.200681	0.0716636	0.0735746	0.168356	0.175891	0.215546
OSB11-S181	OSBPL11	181	S	-0.167626	0.287288	0.0588902	0.310946	0.484961	0.0276474	0.279463	0.160996	0.103633	0.0690214	0.0988608
OSBL3-S251	OSBPL3	251	S	0.394471	0.0226402	0.00173845	0.0935862	0.101903	-0.101456	0.00845923	0.435656	0.609844	0.43534	0.199538
OSBL3-S304	OSBPL3	304	S	0.0564659	0.738804	0.431672	0.128485	0.283992	-0.00683762	0.0663671	0.233075	0.302454	0.104972	0.057369
OSTF1-S213	OSTF1	213	S	-0.25181	0.134969	0.0184136	-0.098226	0.288948	0.068212	-0.0375258	-0.288171	-0.0540402	-0.220046	-0.223573
OSTF1-S202	OSTF1	202	S	0.285271	0.192538	0.0303934	0.251886	0.247388	-0.323055	0.127368	0.383698	0.419882	0.30178	0.339311
OXR1-S201	OXR1	201	S	0.147125	0.679884	0.328287	-0.00941121	-0.19644	-0.0401005	-0.336094	0.277109	0.0651804	-0.124725	-0.211108
OXSR1-S325	OXSR1	325	S	0.279592	0.290724	0.0603253	0.336746	0.0575708	-0.377819	0.0309621	0.496595	0.308745	0.228637	0.131851
OXSR1-S359	OXSR1	359	S	-0.0866204	0.650871	0.282431	0.159773	0.357835	0.07207	0.351994	0.205295	0.14225	0.0826182	0.165027
PA2G4-T386	PA2G4	386	T	0.0232642	0.939133	0.819782	-0.189293	-0.145191	-0.0204601	-0.184075	-0.119459	-0.0594415	-0.228365	-0.0386958
PABP1-S315	PABPC1	315	S	0.128128	0.829038	0.590034	0.0875807	-0.220218	-0.559842	0.547543	-0.107714	-0.425392	0.411795	0.488888
PABP1-T319	PABPC1	319	T	0.0573852	0.939811	0.823677	-0.101761	-0.458194	-0.33456	0.554918	-0.27256	-0.636911	0.337249	0.462166
PABP4-S319	PABPC4	319	S	0.0808519	0.698163	0.360292	0.0331034	0.0190398	-0.113681	0.242565	0.0469945	0.0234176	0.142352	0.29167
PACS1-T504	PACS1	504	T	-0.108476	0.757776	0.461702	-0.254293	-0.0332	0.171061	-0.0182672	-0.263265	-0.102907	-0.00816818	-0.194265
PACS1-S430	PACS1	430	S	-0.00357456	0.991436	0.977206	0.319388	0.310391	-0.177774	0.0814359	0.329417	0.243342	-0.0400811	-0.0135359
PAGR1-S237	PAGR1	237	S	0.11988	0.769479	0.481474	0.115718	0.238462	-0.173401	0.155148	0.41718	0.138508	0.123904	0.135855
PUR6-S27	PAICS	27	S	0.0556072	0.922853	0.783819	0.225193	0.581686	-0.371741	0.442991	0.199783	0.420939	0.139932	0.339904
PK1IP-S320	PAK1IP1	320	S	0.0440429	0.890787	0.704994	-0.0634638	0.0994458	-0.115816	-0.0311559	-0.0507616	0.134529	-0.0121036	-0.00648228
PAK2-T143	PAK2	143	T	-0.156166	0.72598	0.403801	0.189591	-0.0766157	-0.165789	-0.019782	-0.0170962	-0.162047	-0.324318	-0.193798
PAK2-S197	PAK2	197	S	-0.0306827	0.953915	0.860671	0.455781	0.41873	-0.271917	0.264648	-0.0290027	0.63676	0.106308	0.0304464
PLAK2-S951	PALM2AKAP2	951	S	0.481864	0.0469654	0.00448945	0.407641	0.269259	-0.302008	0.110689	0.766504	0.532507	0.515285	0.59874
PLAK2-S979	PALM2AKAP2	979	S	-0.213879	0.244234	0.0441336	0.342284	0.323721	-0.136167	0.250481	-0.0523639	-0.0686731	-0.0585523	0.104391
PLAK2-S383	PALM2AKAP2	383	S	0.125199	0.517918	0.167224	0.23295	0.304822	-0.142936	0.103205	0.379524	0.302647	0.130227	0.186439
PARN-S557	PARN	557	S	0.746572	0.00393612	0.000160256	-0.0231988	-0.0322205	-0.433487	-0.00428281	0.552759	0.363769	0.793565	0.783005
PARN-S619	PARN	619	S	0.06599	0.638272	0.268302	0.0444578	0.220202	-0.00929127	0.0330334	0.137821	0.210402	0.114225	0.0899154
PAR14-S33	PARP14	33	S	0.164283	0.512365	0.160889	0.234225	0.344818	-0.153108	0.240355	0.192109	0.436428	0.357155	0.33773
PARP4-T1493	PARP4	1493	T	0.155714	0.554045	0.19715	0.288454	0.340112	-0.202436	0.023577	0.391799	0.296749	0.19496	0.189052
PARP4-T1494	PARP4	1494	T	0.155714	0.554045	0.19715	0.288454	0.340112	-0.202436	0.023577	0.391799	0.296749	0.19496	0.189052
PARP9-S851	PARP9	851	S	0.0659442	0.814754	0.568209	-0.0525905	-0.0741443	-0.221388	0.188509	-0.085088	0.0139109	-0.0153081	0.190648
PBDC1-S181	PBDC1	181	S	0.12695	0.690149	0.34294	0.212648	0.150465	-0.374147	-0.0165884	0.119087	0.107573	0.0196215	0.233894
PBDC1-S197	PBDC1	197	S	0.0963458	0.767068	0.477774	-0.137038	-0.0599061	-0.334042	-0.099588	-0.143652	0.121564	-0.113602	-0.109502
PB1-S1453	PBRM1	1453	S	0.217646	0.00853278	0.00046016	0.0306915	0.105389	-0.0562427	-0.164796	0.221132	0.251122	0.148665	0.164708
PB1-S648	PBRM1	648	S	0.100065	0.429181	0.118293	0.0663242	0.195129	-0.0403436	0.0196656	0.209693	0.265621	0.0949509	0.0707717
PB1-S178	PBRM1	178	S	0.085337	0.665344	0.304794	-0.000118481	0.0987742	-0.132335	0.128168	0.0212204	0.258325	0.122032	0.0342598
PB1-S636	PBRM1	636	S	0.037517	0.883662	0.693171	-0.0396047	0.102165	-0.111903	0.0893807	0.0412952	0.08828	-0.0354842	0.0960154
PCBP1-S190	PCBP1	190	S	-0.00793672	0.969752	0.911682	0.111065	0.332113	-0.0455088	0.189282	0.147497	0.212203	0.0940668	0.101437
PCBP2-S188	PCBP2	188	S	-0.213539	0.279518	0.0558037	0.0527253	0.196544	0.0154122	0.210472	-0.153988	-0.0453556	-0.156565	-0.023095
PCBP2-S189	PCBP2	189	S	-0.15545	0.394252	0.099267	-0.0373218	0.103302	-0.059624	0.189056	-0.160046	-0.0601627	-0.142246	-0.0639308
PCBP2-S364	PCBP2	364	S	0.0608957	0.723891	0.399892	0.0763101	0.120972	-0.0672656	0.206849	0.0626738	0.184567	0.173415	0.159791
PCBP2-S365	PCBP2	365	S	0.0608957	0.723891	0.399892	0.0763101	0.120972	-0.0672656	0.206849	0.0626738	0.184567	0.173415	0.159791
PCBP3;PCBP2-S111	PCBP3;PCBP2	111	S	0.14795	0.705499	0.371395	0.116118	-0.30178	-0.0704597	0.555021	0.0098767	0.00390579	0.454977	0.421939
PCF11-S777	PCF11	777	S	0.107963	0.659611	0.292081	0.26014	0.423443	-0.104881	0.309981	0.313314	0.371648	0.322849	0.312723
PCM1-S93	PCM1	93	S	0.678314	0.00308591	0.000111621	-0.120969	-0.0211798	-0.559663	-0.182061	0.556694	0.462452	0.396173	0.414062
PCM1-S1283	PCM1	1283	S	0.513818	0.0373037	0.00327739	0.090403	0.205345	-0.48429	-0.0821385	0.642697	0.447174	0.279569	0.415152
PCM1-S65	PCM1	65	S	0.374577	0.0655305	0.00706793	-0.287508	-0.411729	0.154533	-0.196362	0.202416	0.35612	0.144218	0.0544866
PCM1-S1188	PCM1	1188	S	0.0733356	0.665344	0.300806	0.0420546	0.105002	-0.042776	0.0317559	0.137149	0.120276	0.0927476	0.0792055
PCM1-S1768	PCM1	1768	S	0.0784573	0.738793	0.430938	-0.233793	-0.11921	-0.0688096	-0.0797031	-0.142323	0.0232328	0.00480235	-0.0733987
PCM1-S1730	PCM1	1730	S	0.0197728	0.954501	0.863482	0.108884	0.273499	-0.150833	-0.00807871	0.146147	0.311936	0.0161422	-0.171664
PCNA-S261	PCNA	261	S	0.0393898	0.936996	0.812485	0.018088	0.187577	0.0384687	0.397612	0.344391	-0.106762	0.171198	0.390478
PCY1A-S323	PCYT1A	323	S	1.22093	0.000290297	1.45148e-06	-0.850521	-0.87906	-0.69237	-0.747157	0.355567	0.42434	0.616716	0.317979
PCY1A-T342	PCYT1A	342	T	-0.299778	0.0836209	0.0096164	-0.0686886	0.0798231	0.214289	-0.0735996	-0.248089	-0.218306	-0.251277	-0.329616
PCY1A-S362	PCYT1A	362	S	0.0106111	0.979207	0.93448	0.0730231	0.189289	-0.0832791	0.0731918	0.0349048	0.117348	0.073459	0.0689578
PDCD4-S457	PDCD4	457	S	0.207463	0.483593	0.143652	0.480033	0.428675	-0.238404	0.0771949	0.493391	0.403715	0.416357	0.263889
PDCD4-S94	PDCD4	94	S	0.171663	0.723891	0.400091	0.409203	0.702882	-0.0656163	-0.041013	0.637078	0.365082	0.47032	0.21963
PDCD5-S119	PDCD5	119	S	0.04943	0.934309	0.805985	-0.0587957	0.0194896	-0.254463	-0.361787	0.114021	0.0128606	-0.448622	-0.136095
PDE7A-S84	PDE7A	84	S	0.0308481	0.91245	0.757776	0.146298	0.153526	-0.0336229	0.0283976	0.0757418	0.0965134	0.154095	0.0916411
ODPA-S232	PDHA1	232	S	-0.580642	0.0699989	0.00767488	0.522466	0.557176	0.00618091	0.315683	-0.315519	-0.486762	-0.17279	0.0540084
ODPA-S295	PDHA1	295	S	0.231442	0.0967933	0.0115461	-0.131945	0.0683202	-0.0267149	-0.173695	0.134191	0.202971	0.151206	0.173365
ODPA-S293	PDHA1	293	S	0.184829	0.246829	0.0451347	0.0137984	0.185481	-0.0788897	-0.0891365	0.180852	0.394691	0.14432	0.050707
PDPK1-T245	PDPK1	245;218	T	0.0888423	0.750123	0.449806	0.294302	0.313712	-0.218074	0.115361	0.3092	0.310884	0.0929918	0.147595
PDPK1-S241	PDPK1	241;214	S	0.0474308	0.829038	0.590106	0.140834	0.255428	-0.0650822	0.0810774	0.240921	0.242906	0.0133858	0.104768
PDS5A-S1305	PDS5A	1305	S	0.100463	0.704135	0.369419	0.191685	0.320181	-0.231229	0.243146	0.210976	0.288767	0.201071	0.224821
PDS5A-S1195	PDS5A	1195	S	0.0168064	0.89594	0.720272	-0.0421372	0.0358585	-0.107782	-0.0614641	0.000256439	0.0017981	-0.0583193	-0.0520341
PDS5A-T1208	PDS5A	1208	T	-0.00359986	0.991436	0.978532	0.257878	0.380359	-0.190294	0.331218	0.210023	0.212036	0.0998183	0.242883
PDS5B-S1166	PDS5B	1166	S	0.143244	0.358599	0.0823497	0.11753	0.128498	-0.140139	0.113047	0.184309	0.226997	0.16681	0.213799
PDS5B-S1182	PDS5B	1182	S	-0.177526	0.414604	0.108546	0.0719793	0.0655558	0.0786676	-0.0979987	-0.10236	-0.0339001	-0.254021	-0.201619
PDS5B-S1358	PDS5B	1358	S	0.0681893	0.517918	0.169405	0.0575378	0.137643	-0.0358151	-0.0586941	0.114043	0.134649	0.115514	0.00922253
PDS5B-S1283	PDS5B	1283	S	0.0833615	0.600353	0.239207	0.126763	0.259979	-0.0946521	0.131366	0.186734	0.243731	0.195838	0.130599
PDS5B-T1121	PDS5B	1121	T	-0.0224463	0.957076	0.875637	0.212988	0.334703	-0.169405	0.388405	0.118255	0.160999	0.0924781	0.305175
PEA15-S116	PEA15	116	S	0.45114	0.212423	0.034974	-0.265047	0.306481	0.212664	-0.262124	0.163833	0.422212	0.711893	0.498597
PELP1-T745	PELP1	745	T	0.0711464	0.771531	0.488117	0.162718	0.201194	-0.231321	0.0634829	0.15113	0.165546	0.0621603	0.101824
PELP1-S481	PELP1	481	S	0.0358241	0.861318	0.652289	0.207655	0.200592	-0.145569	0.224122	0.14138	0.214762	0.143777	0.130177
PFKAP-S386	PFKP	386	S	0.10617	0.715067	0.386136	0.182837	0.244521	-0.213396	0.0710843	0.258653	0.334571	0.0439253	0.0725757
PGK1-S203	PGK1	203	S	0.0459489	0.771325	0.485384	-0.0808442	-0.055512	-0.10007	0.023876	-0.0735814	-0.0634183	-0.0885428	0.196788
PGM1-S117	PGM1	117	S	-0.350759	0.151073	0.0222293	-0.35499	-0.11916	0.0538958	-0.386183	-0.270607	-0.328881	-0.825526	-0.784459
PHB2-S293	PHB2	293	S	0.237835	0.636403	0.267062	0.250849	-0.0142789	-0.621716	0.574061	0.160444	-0.0133768	0.456526	0.536663
PHF3-S1614	PHF3	1614	S	0.0619867	0.848857	0.632591	0.0562142	0.284391	-0.0977633	-0.343307	0.148093	0.228938	-0.0908086	-0.138741
PHF3-S1133	PHF3	1133	S	-0.0419038	0.872667	0.671556	0.181846	0.332579	0.0295378	-0.0510511	0.19188	0.250319	-0.0572481	-0.0596543
PHF3-S1642	PHF3	1642	S	0.0360764	0.942787	0.832683	-0.10455	0.36291	-0.0205638	-0.0440145	0.0523734	0.385027	-0.0291931	-0.07012
PHF6-S154	PHF6	154	S	0.142615	0.214008	0.0356112	-0.023273	0.11669	-0.133318	-0.0263767	0.153607	0.106284	0.10702	0.137272
PHF6-S155	PHF6	155	S	0.142615	0.214008	0.0356112	-0.023273	0.11669	-0.133318	-0.0263767	0.153607	0.106284	0.10702	0.137272
PHIP-S911	PHIP	911	S	0.0769011	0.780484	0.505247	-0.050586	0.0949966	-0.0902154	0.0252895	-0.0426522	0.309357	-0.0227492	0.0431329
PHIP-S1783	PHIP	1783	S	0.0399605	0.836159	0.60408	0.00919899	0.0217201	-0.100414	0.04027	0.0419874	0.155988	0.00149971	-0.0688578
KPB2-S729	PHKA2	729	S	0.618679	0.000517289	5.04886e-06	-0.166317	-0.150236	-0.156193	-0.0702802	0.506375	0.538088	0.465154	0.422073
KPBB-Y29	PHKB	29	Y	0.378273	0.0607997	0.00640568	0.227348	0.146679	-0.423714	0.116341	0.45649	0.371937	0.286329	0.464987
PI4KA-S256	PI4KA	256	S	0.198814	0.389382	0.0959549	0.0475897	0.249142	-0.289674	-0.0509714	0.251938	0.294764	0.0272003	0.17744
PIAS1-S485	PIAS1	485	S	-0.0770536	0.660943	0.294506	0.318274	0.327208	0.234329	0.154976	0.352419	0.156933	0.207279	0.00994205
PIAS1-S503	PIAS1	503	S	0.114676	0.69604	0.35547	-0.0943069	0.202321	-0.0574444	-0.237297	0.0402471	0.35609	-0.038252	-0.0861072
PK3CG-S449	PIK3CG	449	S	0.22261	0.631605	0.264597	0.354845	0.444126	-0.5196	0.374482	0.231558	0.408984	0.466814	0.436939
PI3R4-S894	PIK3R4	894	S	0.530697	0.0100425	0.000584617	0.257434	0.027171	-0.379463	0.161695	0.573273	0.612768	0.589031	0.414553
FYV1-S105	PIKFYVE	105	S	0.540241	0.000504486	4.32417e-06	-0.285531	-0.235851	-0.427586	-0.273562	0.360124	0.30923	0.0961494	0.172931
FYV1-S299	PIKFYVE	299	S	-0.187917	0.0322942	0.00272667	-0.0564019	-0.0169146	0.0635339	-0.0948088	-0.214697	-0.161245	-0.272997	-0.207319
FYV1-S1754	PIKFYVE	1754	S	-0.235479	0.0986982	0.01202	-4.5677e-06	0.065502	0.227022	-0.131373	-0.143542	-0.0604136	-0.320548	-0.256266
KPYM-S437	PKM	437	S	-0.039731	0.845692	0.623144	-0.00759449	-0.0488394	0.0425999	0.0625411	-0.119648	0.0809808	-0.030203	-0.0413462
KPYM-S37	PKM	37	S	-0.00271932	0.989445	0.968242	-0.0498913	0.0170899	0.132702	0.0584632	-0.0627094	0.0871252	0.0473268	0.0757436
PKN1-S374	PKN1	374	S	0.424224	0.00185497	4.10744e-05	-0.135623	0.0721366	-0.16729	-0.000888936	0.358061	0.333881	0.429085	0.344203
PKN1-S562	PKN1	562	S	0.140473	0.581278	0.22123	0.184836	0.2789	-0.189686	0.139012	0.265329	0.369629	0.102832	0.237165
PKN1-S916	PKN1	916	S	0.0321049	0.69604	0.354974	-0.00140878	0.0922304	-0.0212196	0.0308404	0.0600554	0.0804816	0.0267335	0.0615914
PKN1-T774	PKN1	774	T	0.0486617	0.698163	0.359924	0.0846146	0.0516649	-0.126724	0.0985562	0.104758	0.0391858	0.00514084	0.153674
PLCG1-S1251	PLCG1	1251	S	0.920736	0.000639184	9.5626e-06	-0.0534806	-0.024763	-0.611818	-0.305776	0.780759	0.82949	0.666869	0.409989
PLEC-S1435	PLEC	1435	S	0.10622	0.680711	0.329902	0.322732	0.450102	-0.0532928	0.4031	0.398311	0.306151	0.400247	0.442809
PLEC-S4386	PLEC	4386	S	0.0745105	0.7262	0.406823	0.19742	0.306049	-0.063514	0.0296665	0.309096	0.281077	0.0426098	0.134881
PKHA2-S184	PLEKHA2	184	S	0.309894	0.166315	0.0250661	0.300167	0.108512	-0.403269	0.0907282	0.418921	0.382574	0.266325	0.267894
PKHF1-S249	PLEKHF1	249	S	-0.088733	0.829038	0.591323	-0.0547901	-0.399689	0.124062	0.325737	-0.0863748	-0.0905533	-0.0422929	-0.14039
PKHF1-S227	PLEKHF1	227	S	0.00362756	0.991436	0.976755	0.042775	0.16596	-0.156365	0.10909	0.145103	0.25765	-0.0119969	-0.214785
PKHO2-S390	PLEKHO2	390	S	0.0275805	0.854614	0.641265	-0.0106037	-0.00631803	0.135161	-0.122465	0.0383564	0.0449279	0.0609977	-0.0381865
PML-T867	PML	867	T	0.208192	0.172485	0.0262424	-0.0948699	0.115636	-0.0709278	-0.0466349	0.0931649	0.426682	0.132798	0.0833263
PML-S36	PML	36	S	0.212545	0.323689	0.0703677	0.138807	0.243436	-0.246615	0.266015	0.184258	0.303354	0.398718	0.365493
PML-S527	PML	527	S	0.185249	0.496866	0.151091	0.0892955	0.326617	-0.104027	0.0289095	0.292151	0.462133	0.295887	0.0316195
PML-S565	PML	565	S	0.170731	0.581074	0.220393	0.115591	0.303387	-0.251271	0.00353026	0.231116	0.433885	0.123853	0.0653045
PML-S38	PML	38	S	0.0784021	0.648127	0.27962	0.143289	0.032615	-0.0440433	-0.00738496	0.144869	0.171377	0.0785627	0.043276
PML-T409	PML	409	T	0.062641	0.679884	0.327464	-0.0233567	0.174398	-0.0443007	0.00656303	0.17	0.17051	-0.0301001	0.0534579
PML-S403	PML	403	S	0.110142	0.698163	0.361798	0.271283	0.424634	-0.0423151	0.0990912	0.282069	0.363389	0.247005	0.300798
PML-S504	PML	504	S	0.0181804	0.902125	0.735014	0.216381	0.164844	0.0507182	0.038864	0.247745	0.17552	0.0625112	0.0577524
PML-S505	PML	505	S	-0.0145041	0.955341	0.871749	0.289362	0.264301	0.0651022	-0.0641294	0.263552	0.226895	0.00773578	-0.00156326
PNISR-S728	PNISR	728	S	0.596679	0.370632	0.0874957	-0.0257395	0.0578198	-0.861759	-1.72536	0.174439	0.164946	-0.410787	-0.096923
PNISR-S724	PNISR	724	S	0.557108	0.422236	0.115182	-0.031296	0.016935	-0.899213	-1.7916	0.124469	0.122031	-0.573938	-0.149304
PNISR-S290	PNISR	290	S	0.344673	0.612893	0.24866	-0.107392	-0.102498	-0.700199	-1.63212	-0.0885041	-0.185653	-0.768654	-0.120704
PNISR-S211	PNISR	211	S	0.308821	0.720806	0.395671	0.00198592	0.183992	-0.67849	-1.79393	0.0187376	0.0392737	-0.709969	-0.399198
PNISR-S601	PNISR	601	S	0.0571037	0.955133	0.867169	-0.190442	-0.0336101	-0.599182	-1.8434	-0.366248	-0.381482	-1.23651	-0.453973
PNKP-T118	PNKP	118	T	-0.00535057	0.982842	0.945284	0.0665048	0.164174	-0.069324	0.0216095	0.0579485	0.125587	0.00560472	-0.0275779
PININ-S66	PNN	66	S	0.897476	0.00327305	0.000126503	-0.134307	-0.111234	-0.411441	0.00983318	0.545247	0.558756	0.978569	0.860181
PININ-S100	PNN	100	S	-0.468543	0.0399392	0.00358254	-0.0359511	-0.0186424	0.0812286	-0.106576	-0.553352	-0.410595	-0.569257	-0.420908
PININ-S690	PNN	690	S	0.173011	0.517918	0.169006	0.0982968	0.154032	-0.126695	-0.0107178	0.44906	0.423906	-0.0339132	-0.0320937
PININ-S658	PNN	658	S	0.0627182	0.778932	0.498622	-0.0222092	0.161338	-0.00711779	-0.00184921	-0.00516316	0.268971	0.0228571	0.0943694
PLPL6-S362	PNPLA6	362	S	0.186042	0.123931	0.0161995	0.0635072	0.119008	-0.0646903	0.11756	0.248479	0.127805	0.288645	0.314623
POGZ-S1338	POGZ	1338	S	0.0963708	0.58293	0.223179	0.105455	0.157796	-0.23956	0.012584	0.190213	0.0789242	0.0950153	0.0576069
POGZ-S425	POGZ	425	S	0.0551647	0.690902	0.346585	0.104971	0.145568	-0.0876593	-0.0571622	0.129942	0.14458	0.0801326	-0.0282785
DPOLA-S209	POLA1	209	S	0.0485402	0.901248	0.733058	0.110096	0.396592	-0.0945642	0.159032	0.0500836	0.269852	0.244338	0.201044
DPOA2-T127	POLA2	127	T	0.124721	0.524889	0.175181	0.141372	0.2428	0.0125665	0.240834	0.308724	0.289396	0.270834	0.267502
PDIP3-S126	POLDIP3	126	S	0.0151333	0.955133	0.869671	-0.0332397	0.0792252	0.221679	0.395184	0.142581	0.174468	0.199086	0.207247
PDIP3-S127	POLDIP3	127	S	0.0151333	0.955133	0.869671	-0.0332397	0.0792252	0.221679	0.395184	0.142581	0.174468	0.199086	0.207247
RPA1-S1429	POLR1A	1429	S	-0.0300346	0.943373	0.834211	-0.122102	-0.110489	-0.121633	-0.0456252	-0.196078	0.174031	-0.248708	-0.249233
RPA34-S285	POLR1G	285	S	-0.0433919	0.917545	0.775654	0.25158	0.314816	-0.280988	0.0716922	0.132846	0.187381	-0.171068	0.0343736
RPB1-S1906	POLR2A	1906	S	-0.163392	0.0845237	0.0097806	0.129231	0.143273	0.100632	0.0723896	-0.034391	0.0939674	-0.131046	-0.136571
RPB1-S1864	POLR2A	1864	S	0.00685308	0.968669	0.906191	0.110416	0.198692	-0.0423535	0.169159	0.12638	0.225019	0.0332359	0.078692
RPB1-S1917	POLR2A	1917	S	-0.00391733	0.984695	0.94987	0.0283527	0.193822	0.00721758	0.0126368	0.143485	0.140638	-0.0373955	-0.0203672
RPC3-S205	POLR3C	205	S	0.161367	0.554045	0.197296	0.31717	0.237992	-0.206105	-0.0463646	0.28659	0.296927	0.120218	0.244425
RPC3-S204	POLR3C	204	S	0.123847	0.773546	0.490874	0.313738	0.279754	-0.442872	-0.25538	0.336516	0.31937	-0.141133	-0.124124
SSF1-S359	PPAN	359	S	0.022323	0.863989	0.6591	0.031387	0.123075	0.0532874	-0.0384391	0.0670199	0.14837	-0.00954262	0.0527542
LIPA1-T1159	PPFIA1	1159	T	0.147137	0.31833	0.0683273	0.0708904	-0.105786	-0.212571	0.131259	-0.0116253	0.0594669	0.215312	0.209185
LIPA1-S693	PPFIA1	693	S	0.0267004	0.829038	0.590959	-0.0685335	-0.0664993	-0.0117412	0.0194585	-0.0473122	-0.0874155	0.0776223	0.0365915
PPIG-S397	PPIG	397	S	0.107592	0.368622	0.0867579	-0.0485403	0.0216109	-0.061127	-0.0121287	0.0223765	0.0867461	0.095419	0.125641
PPIG-S695	PPIG	695	S	0.0948109	0.674164	0.317737	0.353447	0.190957	-0.127383	0.142297	0.41755	0.158417	0.166794	0.195802
PPIG-S415	PPIG	415	S	0.0507675	0.690902	0.347162	0.0747506	-0.0445597	0.00183186	0.0955019	0.0947795	0.0360141	0.098895	0.100906
PPIG-S506	PPIG	506	S	-0.127495	0.696021	0.352342	0.107348	0.299682	0.12239	0.667638	0.180121	0.198785	0.269947	0.0382248
PPIG-S717	PPIG	717	S	0.0684685	0.756805	0.460029	-0.0206823	0.0473204	-0.00435169	0.120834	0.0934805	0.175634	0.0890258	0.058854
PPIG-S687	PPIG	687	S	0.0362243	0.864504	0.661139	0.0783384	0.144168	-0.070457	0.0591567	0.11107	0.185412	0.0456645	0.0139565
PPIG-S489	PPIG	489	S	0.0126755	0.957076	0.876549	-0.0434275	0.0359509	-0.0679357	-0.06243	0.0166608	0.073357	-0.110503	-0.0666552
PPIL4-S178	PPIL4	178	S	0.0161308	0.940264	0.827097	0.0291934	0.0880935	-0.186996	-0.114772	0.11004	0.0532493	-0.137194	-0.146052
PP1A-T320	PPP1CA	320	T	0.0928031	0.436319	0.122948	0.0145809	0.0685759	-0.126522	0.132256	0.110266	0.0231595	0.138148	0.18853
PP1B-T316	PPP1CB	316	T	0.0925498	0.599296	0.236916	0.210888	0.20109	-0.163664	0.239706	0.239763	0.170142	0.190954	0.257359
PP1RA-S313	PPP1R10	313	S	0.339924	0.214008	0.0353951	0.175294	0.260376	-0.305486	0.439355	0.361297	0.321925	0.614957	0.631056
MYPT1-Y446	PPP1R12A	446	Y	0.752506	0.000195979	6.51237e-07	-0.130119	-0.0918127	-0.161885	-0.283031	0.731817	0.567032	0.541947	0.502381
MYPT1-S445	PPP1R12A	445	S	0.550324	0.00080683	1.44077e-05	-0.257257	-0.101426	-0.0769255	-0.138247	0.419422	0.281546	0.497997	0.428477
MYPT1-T696	PPP1R12A	696	T	-0.0662347	0.698163	0.361167	0.157912	0.00337077	-0.0404693	0.122827	0.141914	-0.0124875	-0.138829	-0.0118959
MYPT1-S903	PPP1R12A	903	S	0.0442142	0.79856	0.538365	0.032084	0.089938	-0.0259301	-0.00790255	0.118566	0.0453685	0.0139005	0.0872109
MYPT1-S695	PPP1R12A	695	S	-0.0475953	0.802242	0.548106	0.172723	-0.0742103	-0.0237707	0.179208	0.106079	0.00167472	-0.101562	0.0573781
PPR18-S368	PPP1R18	368	S	0.183942	0.517918	0.1688	0.199702	0.127965	-0.357062	0.306423	0.204749	0.305239	0.218002	0.284805
PPR18-S432	PPP1R18	432	S	0.0857228	0.665344	0.299451	0.119752	0.250315	-0.198601	-0.00179793	0.12298	0.19038	0.143993	0.0552052
PPR18-S224	PPP1R18	224	S	0.138962	0.715156	0.388984	0.270319	0.273822	-0.368561	0.431888	0.189636	0.303832	0.216679	0.453171
PPR18-S145	PPP1R18	145	S	-0.0641415	0.73973	0.437356	0.296257	0.418515	0.0392196	0.262667	0.135204	0.253856	0.195135	0.175897
PP1R7-S27	PPP1R7	27	S	0.00723935	0.978028	0.930173	0.04133	0.0598586	0.0350175	-0.0386382	0.0280818	0.116337	0.0796989	-0.0975927
2A5D-S573	PPP2R5D	573	S	0.589478	0.0108558	0.000678486	0.0776321	0.354445	-0.411232	0.0875921	0.696202	0.639423	0.588388	0.542335
P4R3B-S840	PPP4R3B	840	S	-0.0093631	0.97806	0.930554	-0.0666846	0.139788	-0.152098	-0.00263413	0.0183205	0.095328	-0.163681	-0.0690481
PP6R1-S759	PPP6R1	759	S	0.0746932	0.664629	0.298411	0.0417344	0.112046	-0.0532381	0.0763675	0.00723169	0.0492041	0.193902	0.225345
PRC1-T481	PRC1	481	T	-0.135362	0.665344	0.309168	-0.0926494	0.113957	0.0444613	0.16901	-0.179301	-0.117164	-0.0806423	0.0704392
PRDX6-T44	PRDX6	44	T	0.154771	0.530921	0.179186	0.177407	0.352176	-0.128038	0.22235	0.392181	0.38146	0.280057	0.189281
PREX1-S1200	PREX1	1200	S	0.0622059	0.791692	0.526193	-0.142809	0.087633	-0.15905	-0.034508	-0.0635761	-0.0174702	0.00364642	0.0774901
AAPK1-S508	PRKAA1	508	S	0.697251	0.00393294	0.000158722	-0.173344	0.0247296	-0.231938	-0.215514	0.508057	0.661428	0.662329	0.361125
AAPK1-S506	PRKAA1	506	S	0.646007	0.0104831	0.000625245	-0.0939505	0.115141	-0.134362	-0.17415	0.478199	0.709361	0.758229	0.35092
AAPK1-T382	PRKAA1	382	T	0.145659	0.612348	0.247943	-0.0474336	0.0884116	-0.393987	0.241625	0.107008	0.0415662	0.0762461	0.246433
KAP0-S83	PRKAR1A	83	S	0.0431838	0.665344	0.309097	-0.0891736	0.0451452	-0.00460952	-0.0281819	-0.0265207	0.0838936	0.0308064	0.0077358
KAP2-S99	PRKAR2A	99	S	0.0117642	0.939133	0.822077	-0.00993657	0.0704023	-0.0249431	0.0116222	0.0985347	0.0651608	-0.0536347	-0.0158591
KAP2-S78	PRKAR2A	78	S	-0.025035	0.952723	0.853089	-0.117922	-0.320643	0.159112	-0.0242745	-0.102228	-0.323629	0.00834097	0.0136491
KPCA-S319	PRKCA	319	S	0.0305856	0.93648	0.811393	0.0918875	0.236454	-0.18761	0.514684	0.167969	0.319134	-0.0546005	0.345256
KPCB-S11	PRKCB	11	S	0.274033	0.773815	0.492695	0.374988	1.43302	0.282562	0.0923735	1.31599	1.68925	0.285692	-0.01186
KPCD-S304	PRKCD	304	S	0.358466	0.120675	0.0155585	0.146408	0.17369	-0.33701	0.184312	0.301608	0.327123	0.53432	0.438212
KPCD-S645	PRKCD	645	S	-0.0389628	0.843569	0.618215	-0.255077	-0.243139	0.0639557	-0.148754	-0.224448	-0.189845	-0.15619	-0.168383
KPCD-T507	PRKCD	507	T	0.0213248	0.905069	0.7451	0.0964335	-0.0458608	-0.115859	0.0373004	0.0600995	-0.0875714	0.0649764	0.0198093
KPCL-S675	PRKCH	675	S	0.128804	0.421412	0.114534	0.149185	0.169085	-0.115801	0.150894	0.298929	0.279628	0.161716	0.128305
KPCL-Y676	PRKCH	676	Y	0.0466356	0.73973	0.437593	0.0990667	0.112	-0.0541806	-0.0171581	0.166518	0.15633	0.067228	-0.0638057
KPCL-S317	PRKCH	317	S	-0.0363162	0.863652	0.656163	0.178751	0.306548	-0.076539	0.2283	0.103852	0.133703	0.0538514	0.20039
KPCI-T412	PRKCI	412	T	0.0601156	0.762736	0.46879	0.235783	0.0432535	-0.140102	0.269016	0.213002	0.109845	0.114912	0.210655
KPCT-T538	PRKCQ	538	T	0.0995936	0.611748	0.24695	0.117769	-0.0342642	-0.258246	0.18142	0.127673	0.112728	0.0504815	0.114171
KPCD3-S213	PRKD3	213	S	0.0764627	0.780484	0.50464	0.323599	0.400864	-0.126209	0.337202	0.409	0.45692	0.115119	0.260266
KPCD3;KPCD1-S735	PRKD3;PRKD1	735;742	S	0.235242	0.324724	0.0712783	0.310289	0.298546	-0.151444	0.104423	0.312837	0.534559	0.43999	0.215395
PRKDC-S893	PRKDC	893	S	0.356396	0.0788437	0.00898254	-0.0401255	-0.209704	-0.241987	0.311042	0.249977	0.0752206	0.450761	0.46885
PRKDC-S3205	PRKDC	3205	S	0.0623496	0.61531	0.250739	-0.0204514	0.0823413	-0.0462544	-0.01768	0.0873666	0.130069	0.00935383	0.0205645
PRKDC-S2612	PRKDC	2612	S	0.0399931	0.644662	0.277501	-0.00464238	-0.0378533	-0.121914	-0.0363557	-0.0104594	-0.019905	-0.0395702	0.0291413
PRKDC-S687	PRKDC	687	S	0.159261	0.756136	0.459352	-0.0439827	-0.360493	-0.378409	0.528797	-0.0637215	-0.325789	0.237358	0.53511
PRKDC-S2624	PRKDC	2624	S	0.0412342	0.872667	0.671673	-0.0506698	-0.287694	-0.0162866	0.0740459	-0.015731	-0.237694	0.0275441	0.110213
PRPF3-T172	PRPF3	172	T	0.322532	0.302458	0.0637322	-0.0437408	-0.0493282	-0.607224	0.233414	0.213945	0.137326	0.0576863	0.414293
PRPF3-S619	PRPF3	619	S	0.0271356	0.93464	0.807129	-0.239588	-0.258916	-0.0766557	0.102436	-0.206039	-0.00580115	-0.0630154	-0.0893252
PRP31-S450	PRPF31	450	S	0.224858	0.372012	0.0880871	0.00872862	0.151025	-0.381964	0.16373	0.209272	0.234187	0.155747	0.241745
PR38A-S209	PRPF38A	209	S	-0.0821967	0.769479	0.481386	0.067773	0.11051	-0.156111	0.0245151	0.011714	0.19393	-0.350613	-0.137132
PR38B-S529	PRPF38B	529	S	-0.279558	0.135068	0.0184853	0.143367	0.13835	0.102568	0.167479	-0.053642	-0.0712793	-0.334453	-0.107096
PR38B-S320	PRPF38B	320	S	0.141415	0.665723	0.311518	0.293832	0.264109	0.231223	0.13906	0.513155	0.298518	0.370512	0.311699
PR40A-S888	PRPF40A	888	S	0.00615503	0.987202	0.957234	-0.315426	-0.44555	0.00927878	-0.015394	-0.349992	-0.271829	-0.134534	0.0138843
PRP4B-S387	PRPF4B	387	S	-0.0664053	0.674164	0.317835	0.141904	0.181641	0.214514	0.0579723	0.121462	0.148879	0.0430059	0.0170635
PRP4B-S292	PRPF4B	292	S	0.053396	0.797222	0.535037	0.0591913	-0.209868	0.111163	0.0305395	-0.00871837	-0.119146	0.171135	0.161339
PRP4B-S578	PRPF4B	578	S	-0.0523577	0.802242	0.546694	-0.073991	-0.172499	0.164632	-0.249545	-0.116657	-0.24451	-0.1355	-0.0441669
PRP4B-Y849	PRPF4B	849	Y	0.0232498	0.883662	0.693674	0.0783292	0.117496	-0.000395736	-0.0340968	0.113707	0.101762	0.0234348	0.0154275
PRP4B-S277	PRPF4B	277	S	0.0242611	0.915346	0.766929	0.216869	0.363759	0.0859691	0.119985	0.275398	0.315793	0.203793	0.0886424
PRP4B-S294	PRPF4B	294	S	-0.0389596	0.93152	0.798113	-0.143166	-0.408881	0.134338	0.0186463	-0.137801	-0.442311	-0.0475782	0.0727891
PRP4B-S232	PRPF4B	232	S	-0.0143554	0.968669	0.908206	0.0840256	0.241297	-0.0066063	-0.0169916	0.0561265	0.312953	-0.0595544	-0.0652215
PRP4B-S257	PRPF4B	257	S	-0.00559262	0.98869	0.965739	0.292477	0.360466	0.114029	0.047617	0.337056	0.414019	0.0393373	0.00180596
PRP4B-S580	PRPF4B	580	S	0.00496762	0.991436	0.974304	0.0423349	-0.456323	-0.0440743	0.0431159	-0.0278815	-0.35719	0.0626686	-0.0726736
PRP6-T266	PRPF6	266	T	-0.0488566	0.73973	0.440138	0.0961294	0.102447	-0.0784193	0.0968658	0.0479454	0.00172649	-0.0514203	0.0233451
PRC2A-S1147	PRRC2A	1147	S	-0.064457	0.690149	0.343596	0.0362754	0.145487	-0.0969413	0.163231	0.126929	0.0130275	-0.0530972	-0.0966346
PRC2A-T609	PRRC2A	609	T	0.110011	0.708044	0.377394	-0.15173	-0.0171144	-0.392397	0.250625	0.0202784	0.210759	-0.0732434	-0.0283673
PRC2A-T1347	PRRC2A	1347	T	0.0850667	0.73973	0.437413	0.0898309	0.162758	-0.295804	0.235502	0.168175	0.166316	0.153936	0.0441268
PRC2A-S1219	PRRC2A	1219	S	0.0679678	0.85358	0.639375	0.20788	0.300424	-0.450052	0.403692	0.259462	0.185234	0.0857618	0.203356
PRC2A-S761	PRRC2A	761	S	0.0490571	0.879478	0.683939	0.296462	0.396218	-0.252374	0.205498	0.343491	0.223086	0.132213	0.143242
PRC2A-T610	PRRC2A	610	T	0.0432294	0.897888	0.723762	0.064549	0.12909	-0.392397	0.250625	0.139304	0.187091	-0.0732434	-0.0283673
PRC2A-S383	PRRC2A	383	S	-0.0146953	0.926236	0.792593	0.131484	0.184567	-0.0303737	0.0496491	0.188929	0.0524319	-0.0421333	0.0773181
PRC2B-S480	PRRC2B	480	S	0.790408	0.000639184	8.89007e-06	-0.222231	0.0949131	-0.194416	-0.206939	0.665023	0.692399	0.73013	0.545407
PRC2B-S613	PRRC2B	613	S	-0.0339764	0.930662	0.796713	0.117421	0.283196	-0.0520583	0.0967522	0.124955	0.293072	0.00255029	-0.111171
PRC2B-S388	PRRC2B	388	S	0.000667234	0.996434	0.991452	0.0696872	0.0967735	0.0078149	0.0990839	0.0810404	0.198817	0.037835	-0.0416636
PRC2C-S924	PRRC2C	924	S	0.394447	0.00200831	5.02077e-05	-0.137092	-0.138538	-0.273325	-0.100387	0.242532	0.282461	0.19215	0.211302
PRC2C-T2673	PRRC2C	2673	T	-0.453801	0.105797	0.0131113	0.235604	0.374928	-0.221325	0.527085	-0.19541	-0.406042	-0.331252	0.0337913
PRC2C-S2694	PRRC2C	2694	S	0.158983	0.391417	0.0972602	0.208965	0.214704	-0.183383	0.29334	0.378713	0.226179	0.258472	0.306195
PRC2C-S2105	PRRC2C	2105	S	0.0867723	0.786874	0.514559	0.0921314	0.23623	-0.389674	0.345011	0.130973	0.18984	0.0662995	0.243675
PRC2C-S1249	PRRC2C	1249	S	-0.0074889	0.970414	0.916219	0.0388393	0.174725	-0.12375	-0.0845118	-6.37169e-05	0.0583696	-0.0105375	-0.0724209
PSD4-S1019	PSD4	1019	S	0.119432	0.457308	0.131794	-0.177473	-0.110274	-0.026609	0.0135316	-0.0841153	-0.0195638	0.164765	0.115817
PSD4-S143	PSD4	143	S	0.0712196	0.484379	0.144795	-0.139292	-0.086789	-0.0427995	-0.164909	-0.0287428	0.0110325	-0.0116668	-0.119534
PSIP1-S208	PSIP1	208	S	0.0891746	0.680711	0.329643	0.109411	0.10903	-0.13014	0.183753	0.119646	0.10215	0.130404	0.276553
PSIP1-T141	PSIP1	141	T	-0.130915	0.724811	0.402529	0.267739	0.251883	0.0488188	0.462903	-0.00621799	0.0507433	0.0544665	0.408693
PSIP1-S106	PSIP1	106	S	0.0428648	0.847374	0.627882	0.0286127	-0.0853255	-0.0969977	0.120688	-0.0601403	-0.0125457	0.0722905	0.138832
PSA2-S14	PSMA2	14	S	0.0467876	0.722535	0.397879	0.120963	0.087783	-0.161745	-0.00114322	0.112668	0.0851844	0.0429023	-0.00774667
PSA3-S250	PSMA3	250	S	0.0173645	0.915874	0.771296	0.11977	0.0603523	-0.05241	-0.0140827	0.0859309	0.0159873	0.0373116	0.0438575
PSA5-S56	PSMA5	56	S	0.115786	0.56094	0.205254	0.103689	0.0721196	-0.144957	0.305749	0.122302	0.11824	0.273669	0.285533
PSB10-S230	PSMB10	230	S	0.239294	0.0740423	0.00824746	0.153718	0.176305	-0.0316041	0.0109548	0.323747	0.530648	0.187884	0.224269
PRS6A-S9	PSMC3	9	S	0.0788707	0.698163	0.358817	0.17352	0.361063	-0.077054	0.159796	0.240328	0.3342	0.208473	0.149807
PSMD1-T830	PSMD1	830	T	0.249621	0.476193	0.140307	0.281049	0.299708	-0.502027	0.213301	0.36097	0.396978	0.199627	0.332939
PSMD2-S16	PSMD2	16	S	0.245388	0.614897	0.249933	0.57652	0.699714	-0.5063	0.273812	0.562028	0.620652	0.465351	0.377267
PSMG1-T18	PSMG1	18	T	0.0340025	0.923856	0.786698	0.184877	0.024926	-0.227001	0.163812	0.0357212	0.137945	-0.0335939	0.142552
PPIP1-S318	PSTPIP1	318	S	-0.589601	0.051127	0.00513096	0.359127	0.723262	0.0421694	0.489532	-0.244236	0.0188875	-0.401812	-0.117155
PPIP1-S330	PSTPIP1	330	S	0.115806	0.611748	0.247321	0.0791242	0.167636	-0.176515	0.112664	0.1877	0.294116	0.121321	0.0429981
PTBP1-S459	PTBP1	459	S	0.13159	0.324724	0.0709486	-0.0591789	-0.170279	-0.0794129	0.140033	0.0456261	-0.00761628	0.0955384	0.223973
PTBP1-S140	PTBP1	140	S	0.0453202	0.906125	0.747918	0.3568	0.492735	-0.202594	0.0369702	0.18254	0.30913	0.160946	0.212575
PTBP1-S141	PTBP1	141	S	0.0206203	0.93648	0.811187	0.222952	0.429471	0.121254	0.0514177	0.293516	0.349919	0.120248	0.143892
PTBP3-S454	PTBP3	454	S	0.192507	0.201588	0.0326842	0.00857717	-0.0271361	-0.285113	0.161408	0.141703	0.0924246	0.172743	0.220895
PTBP3-S56	PTBP3	56	S	0.0824054	0.7262	0.40661	0.398147	0.392904	-0.100692	0.154854	0.363625	0.320758	0.222992	0.26746
FAK2-S375	PTK2B	375	S	0.147395	0.0484361	0.00472252	0.0583035	0.125915	-0.084871	0.0997642	0.124893	0.260635	0.186104	0.21706
PTMA-S2	PTMA	2	S	-0.010328	0.979207	0.935738	-0.278432	-0.0508075	0.0954533	0.161353	-0.00178134	0.264092	-0.146861	-0.229195
PTN1-S378	PTPN1	378	S	0.44432	0.274751	0.0530889	0.104534	0.467128	-0.165092	-0.0621617	0.249278	0.861145	0.64051	0.370756
PTN12-S435	PTPN12	435	S	0.755173	0.00282624	9.68998e-05	0.00211769	0.196663	-0.354799	-0.164387	0.687372	0.661773	0.76553	0.58561
PTN12-S673	PTPN12	673	S	-0.141893	0.679884	0.327749	0.0148825	0.07011	0.000242524	-0.126232	0.0897927	0.165525	-0.428412	-0.435473
PTN12-S588	PTPN12	588	S	0.0426802	0.932333	0.799476	0.240362	0.280095	-0.270156	0.0580182	0.329975	0.248972	-0.161836	0.061929
PTN2-S304	PTPN2	304	S	-0.140217	0.517918	0.167424	0.126586	0.0975105	-0.0746042	0.0939753	-0.147993	0.0363237	-0.177119	-0.0286115
PTN22-S325	PTPN22	325	S	-0.19636	0.143639	0.0204173	0.133805	0.331106	-0.0240217	0.20742	-0.125771	0.00725044	-0.0915335	0.0729253
PTN22-T447	PTPN22	447	T	0.369636	0.275353	0.053654	0.283087	0.332605	-0.547239	0.296438	0.308835	0.549439	0.591936	0.393223
PTN22-S449	PTPN22	449	S	0.307208	0.464899	0.136149	0.387656	0.50892	-0.376224	0.155048	0.487894	0.743505	0.428279	0.244556
PTN22-S692	PTPN22	692	S	0.0677099	0.6434	0.273675	-0.19999	-0.0653845	-0.188576	0.01381	-0.142192	-0.047545	0.0348289	-0.0143925
PTN7-S143	PTPN7	143	S	0.198446	0.109566	0.0138131	0.0855602	0.141621	-0.0925366	0.107754	0.225794	0.251466	0.282112	0.276809
PTN7-T66	PTPN7	66	T	-0.015628	0.972643	0.922274	0.597457	0.418736	-0.174667	0.37917	0.354145	0.320264	0.25668	0.227095
PTPRC-S975	PTPRC	975	S	-0.0128423	0.904838	0.743294	0.0229826	0.0509067	0.0387112	-0.00896377	0.0759921	0.0747854	-0.0585186	-0.0399914
PUF60-S558	PUF60	558	S	0.090762	0.534921	0.183402	0.0231259	-0.143288	-0.0136767	0.1066	-0.0462102	0.0895232	0.126543	0.165953
PUM2-S587	PUM2	587	S	0.394289	0.150856	0.0221435	0.204197	0.352946	-0.436654	0.268607	0.575376	0.550065	0.399162	0.441649
PUM2-S182	PUM2	182	S	-0.0200825	0.933079	0.802472	-0.0766388	0.145668	-0.0521076	-0.0560516	-0.0441677	0.0805416	-0.101566	-0.0542688
PUM2-S136	PUM2	136	S	-0.000413967	0.997849	0.996814	-0.0733382	0.233406	-0.18007	-0.0147646	0.0518011	0.106574	-0.0621637	-0.132634
PURB-S304	PURB	304	S	-0.0011805	0.99405	0.983298	0.00190337	0.109142	0.0587589	0.0524722	0.0414784	0.0932841	-0.0270388	0.109831
PUS1-T426	PUS1	426	T	0.0673335	0.324724	0.0716641	0.0364418	0.201854	0.0794866	0.112478	0.123826	0.252694	0.143745	0.179329
PWP1-S50	PWP1	50	S	0.0590909	0.630779	0.263433	-0.0113606	0.0723837	0.0521756	-0.0289403	0.0462899	0.135724	0.0707805	0.0678278
PAXI-S322	PXN	322	S	0.141102	0.429181	0.117967	0.149758	0.200855	-0.111077	0.262015	0.155297	0.264415	0.340741	0.305506
PAXI-S303	PXN	303	S	-0.0198194	0.908484	0.752744	-0.0156792	0.0938183	0.0107613	0.219991	-1.09593e-05	0.0761926	0.0780176	0.0754143
PAXI-S302	PXN	302	S	-0.0165403	0.93288	0.80161	-0.0350006	0.0971517	0.0107613	0.219991	-0.0231228	0.0964327	0.0780176	0.0754143
P5CR2-S304	PYCR2	304	S	0.331606	0.375178	0.0894708	0.303418	0.221779	-0.380686	0.576955	0.458409	0.178861	0.620605	0.790014
R3HD1-S381	R3HDM1	381	S	-0.00433985	0.989619	0.96912	-0.0939269	0.152248	0.0419654	-0.281414	0.00537471	0.210387	-0.152412	-0.261837
RFIP1-S496	RAB11FIP1	496	S	0.470829	0.00185925	4.22325e-05	-0.244659	-0.204599	-0.178549	-0.156749	0.257616	0.359322	0.244194	0.237627
RFIP1-S435	RAB11FIP1	435	S	0.38125	0.00862395	0.000470542	0.130616	0.122774	-0.217629	0.154197	0.543349	0.352663	0.324995	0.493953
RFIP1-S234	RAB11FIP1	234	S	0.181719	0.357555	0.0819822	0.241432	0.0978631	-0.172082	0.256598	0.365968	0.344365	0.185747	0.254605
RFIP1-S529	RAB11FIP1	529	S	-0.138232	0.50952	0.158497	0.38368	0.439202	0.0308206	0.28347	0.22419	0.301045	-0.0176154	0.0766253
RFIP1-S202	RAB11FIP1	202	S	-0.092406	0.69604	0.353768	0.348905	0.428819	-0.0395515	0.236938	0.229234	0.285974	0.0301406	0.0601372
RFIP1-S545	RAB11FIP1	545	S	0.135737	0.791692	0.525643	0.478746	0.594546	-0.369224	0.231447	0.46646	0.720457	0.0603147	0.231231
RAB5B-S123	RAB5B	123	S	0.00611761	0.981486	0.941876	0.0517905	0.271183	0.0926297	0.0878857	0.325785	0.145018	-0.0104595	0.0676168
RAB6A-S2	RAB6A	2	S	0.297492	0.0562212	0.00578276	-0.0919247	-0.0179137	-0.209043	0.136163	0.220236	0.327471	0.300611	0.15893
RAB6A-T3	RAB6A	3	T	0.297492	0.0562212	0.00578276	-0.0919247	-0.0179137	-0.209043	0.136163	0.220236	0.327471	0.300611	0.15893
RAB7A-S72	RAB7A	72	S	0.130909	0.41443	0.107798	-0.0688319	0.0673301	0.079948	-0.200695	0.173154	0.249342	0.0524202	-0.0735276
RAB8A-S185	RAB8A	185	S	0.105456	0.683789	0.337743	-0.0334908	0.0779665	-0.218743	-0.266559	0.0921344	0.131321	-0.160947	-0.0815125
RBGP1-S491	RABGAP1	491	S	0.137927	0.518595	0.170951	0.277462	0.245375	-0.18518	0.279666	0.302135	0.227532	0.316573	0.322793
RBGP1-T996	RABGAP1	996	T	0.101009	0.663877	0.296479	0.221678	0.419757	0.0680843	0.115824	0.369094	0.414688	0.316508	0.129087
RBG1L-S119	RABGAP1L	119	S	-0.00650434	0.981971	0.943744	0.0676974	0.239229	-0.0736904	0.271188	0.105165	0.314351	0.00272012	0.0561693
RGAP1-S203	RACGAP1	203	S	0.625466	0.00853278	0.000450715	-0.418752	-0.0132269	-0.361795	-0.337706	0.380129	0.452483	0.370392	0.167381
RAD18-S471	RAD18	471	S	0.0313853	0.940264	0.826372	-0.511926	0.0849566	-0.167715	-0.0020324	-0.0896103	0.12703	-0.213063	-0.295532
RD23B-T159	RAD23B	159	T	0.16825	0.665013	0.299018	0.060864	0.104921	-0.423167	0.47848	0.10036	0.063476	0.170602	0.55966
ARIP4-T1260	RAD54L2	1260	T	0.110893	0.558643	0.201909	0.0960218	0.227617	-0.120531	0.126997	0.191927	0.34278	0.0366614	0.20231
RAE1L-S209	RAE1	209	S	0.0305262	0.954402	0.863052	-0.235824	-0.464398	0.0141683	0.343113	-0.225063	-0.308203	0.0875445	0.224886
RGPA1-S797	RALGAPA1	797	S	0.481815	0.415019	0.10998	-0.691879	0.125722	0.481142	-0.315717	-0.0343595	0.268548	0.918196	0.374141
RGPA1-S740	RALGAPA1	740	S	0.297369	0.682366	0.333567	-0.634784	0.264828	0.650212	-0.314675	-0.0842379	0.235013	0.773602	0.230681
RALY-S288	RALY	288	S	0.112773	0.331302	0.0737147	0.0107576	0.176332	-0.0190537	0.0814541	0.147335	0.237915	0.160086	0.155247
RALY-S135	RALY	135	S	0.0145553	0.93152	0.797832	0.00227724	0.114074	-0.0127115	0.145876	0.0144181	0.0680406	0.10276	0.122518
RBP2-S781	RANBP2	781	S	0.166297	0.192538	0.0303568	0.155189	0.261732	-0.0652532	0.156308	0.312575	0.345631	0.21636	0.298596
RBP2-S21	RANBP2	21	S	0.161638	0.253533	0.0472658	0.196138	0.258619	-0.150872	0.222374	0.26865	0.310757	0.260927	0.332476
RBP2-S2273	RANBP2	2273	S	0.149476	0.435121	0.1223	0.18534	0.239023	-0.135132	-0.041244	0.310797	0.34248	0.125661	0.0669518
RBP2-S2668	RANBP2	2668	S	0.0666314	0.677263	0.323349	0.0494845	0.157433	-0.0394154	0.0382552	0.104215	0.276313	0.0330459	0.0587095
RBP2-T1412	RANBP2	1412	T	0.160361	0.72783	0.415383	-0.15497	-0.071389	-0.268959	0.237901	-0.138809	0.314731	0.150504	0.0576
RBP2-S2510	RANBP2	2510	S	-0.108914	0.73973	0.439329	-0.113348	0.107314	0.201315	-0.31118	-0.0684015	0.0754595	-0.21798	-0.340632
RBP2-S2280	RANBP2	2280	S	0.0962437	0.762257	0.467783	0.166027	0.370964	-0.103794	0.139064	0.319789	0.434386	0.0730303	0.13003
RBP2-S955	RANBP2	955	S	0.0490427	0.858828	0.649028	0.0944523	0.162879	-0.213272	0.121876	0.0913432	0.11537	0.00469038	0.150702
RBP2-T1399	RANBP2	1399	T	0.0036056	0.991436	0.97371	-0.241029	-0.129919	0.121158	-0.468304	-0.151772	-0.119805	-0.195713	-0.23638
RANB3-S126	RANBP3	126	S	0.207602	0.0770679	0.00872519	0.0883353	0.125513	-0.0975368	0.0331241	0.28288	0.353299	0.17913	0.164534
RANB3-S108	RANBP3	108	S	-0.0241853	0.915874	0.770552	0.152548	0.204112	-0.104263	-0.0518724	0.205971	0.0100827	-0.108113	-0.00415718
RPGF1-S281	RAPGEF1	281	S	0.12206	0.644662	0.277465	0.23782	0.283191	-0.201511	0.251624	0.303904	0.362848	0.211909	0.180702
RPGF1-S360	RAPGEF1	360	S	0.0248762	0.894143	0.71406	-0.00735401	0.0565376	-0.139334	0.0446248	-0.0230117	0.171103	-0.0502113	-0.0439009
RPGF1-S296	RAPGEF1	296	S	0.00488463	0.979207	0.937438	0.153992	0.235832	-0.082825	0.190139	0.0856035	0.175947	0.129484	0.125641
RPGF6-S1094	RAPGEF6	1094	S	0.275017	0.111307	0.0140724	0.0196368	0.184745	-0.268994	0.189695	0.288091	0.372585	0.284277	0.280199
RPGF6-S1093	RAPGEF6	1093	S	0.265264	0.183818	0.0286887	0.0323266	0.189279	-0.325905	0.0236805	0.230671	0.375788	0.140026	0.233954
RPGF6-S230	RAPGEF6	230	S	0.0386785	0.850194	0.634941	-0.124074	-0.0113453	-0.0365798	0.191042	-0.0552432	0.0908632	0.0664171	0.0717196
RASL3-S841	RASAL3	841	S	0.314544	0.00853278	0.000456433	-0.121907	-0.00883792	-0.158366	0.0317572	0.225418	0.235645	0.241711	0.298047
RASL3-S988	RASAL3	988	S	0.102375	0.565325	0.207709	0.141699	0.293177	-0.104373	0.253526	0.287801	0.272119	0.220951	0.212658
RASL3-S859	RASAL3	859	S	-0.102933	0.890941	0.705531	-0.527908	-0.903021	0.0494692	-0.0717084	-0.801239	-0.767344	-0.199931	-0.096388
RASL3-S819	RASAL3	819	S	0.0196228	0.902125	0.735911	0.042944	0.0266602	-0.0132872	-0.0443855	0.120574	0.0470335	-0.124554	0.0473695
GRP2-S576	RASGRP2	576	S	0.22888	0.214008	0.0356171	0.0354678	0.105309	-0.174292	-0.0954348	0.322554	0.303396	0.225632	-0.0650133
GRP2-S578	RASGRP2	578	S	-0.0173225	0.955133	0.867843	-0.210646	-0.12914	0.00703526	-0.176986	-0.0911926	-0.0258004	-0.152009	-0.310025
RAVR1-S14	RAVER1	14	S	0.101109	0.517918	0.166314	0.138408	0.253095	-0.0915585	0.0156849	0.265964	0.258481	0.131788	0.0638318
RAVR1-T463	RAVER1	463	T	0.0676839	0.73973	0.439337	0.117298	0.275983	-0.117888	0.0867134	0.185606	0.295857	0.0676047	0.0837741
RB-T821	RB1	821	T	0.129764	0.253742	0.0474127	-0.100765	-0.126218	-0.0692732	-0.0592481	0.0531401	-0.0145014	0.116828	0.00808509
RB-S249	RB1	249	S	0.0866864	0.287288	0.0588363	-0.0962791	0.116265	-0.0398789	-0.0566998	0.0832862	0.0275293	0.077645	0.081692
RB-S807	RB1	807	S	0.243773	0.312289	0.0665844	0.16607	0.0868762	-0.303097	0.135336	0.412607	0.365619	-0.0127915	0.294842
RB-T826	RB1	826	T	0.325081	0.408267	0.105566	0.557262	0.507373	-0.291551	0.110473	0.803493	0.597964	0.276396	0.506026
RB-T373	RB1	373	T	0.070875	0.517431	0.164621	0.0183043	0.0476874	-0.121182	-0.00912831	0.0860357	0.0471791	0.0130869	0.0728795
RB-S37	RB1	37	S	0.0693139	0.665344	0.307582	0.08098	0.215195	-0.0634018	0.0199456	0.181846	0.229471	0.0703562	0.0483002
RB-S795	RB1	795	S	0.0835327	0.720806	0.395565	0.163791	0.277842	-0.163111	0.176881	0.263086	0.168965	0.119236	0.238248
RB-T356	RB1	356	T	-0.00917149	0.968669	0.906649	0.130539	0.153205	-0.128886	0.106216	0.0995197	0.139359	-0.0649963	0.0505056
RBBP6-T1468	RBBP6	1468	T	0.102845	0.229745	0.0393081	0.120853	0.161614	0.0369844	-0.0220429	0.228306	0.199906	0.140937	0.139638
RBBP6-S516	RBBP6	516	S	0.0633188	0.675594	0.321468	-0.0254792	0.0211419	-0.21397	0.0401468	0.053849	-0.0262041	-0.0796667	0.127137
RBBP6-S1535	RBBP6	1535	S	0.054033	0.701046	0.366726	0.047356	0.166999	-0.0348969	-0.058293	0.109144	0.154964	-0.00870551	0.0818944
RBBP6-S1179	RBBP6	1179	S	0.0260648	0.894143	0.713474	0.0879459	0.166671	-0.00681752	0.0601359	0.136918	0.17274	0.0630265	0.039509
RBBP6-S1277	RBBP6	1277	S	0.0323358	0.895088	0.71803	0.0235005	0.120327	-0.158051	-0.142377	0.120656	0.0860438	-0.168241	-0.0657157
RBBP6-S861	RBBP6	861	S	-0.012096	0.942717	0.830472	0.0519312	0.0639237	0.0624372	0.0532894	0.0595996	0.085384	0.00381831	0.0343955
RBM10-S736	RBM10	736	S	0.171306	0.238788	0.0423849	-0.181254	-0.0980029	-0.0132261	0.0120424	-0.0505763	0.101165	0.208171	0.146026
RBM10-S723	RBM10	723	S	0.0693985	0.249357	0.0458639	0.0193546	0.0396799	0.103919	0.00500299	0.101282	0.0926896	0.126582	0.124997
RBM10-S797	RBM10	797	S	-0.125644	0.581278	0.221301	0.120641	0.111662	-0.101027	0.0129197	0.00774131	-0.0361496	-0.249595	-0.080378
RBM12-S413	RBM12	413	S	-0.0601202	0.709465	0.380205	0.0851972	0.138941	0.0307914	0.209408	-0.0224101	-0.00204401	0.0845665	0.163744
RB12B-S638	RBM12B	638	S	0.0667117	0.759445	0.464221	-0.0879493	-0.0392091	-0.125307	0.0711355	-0.100472	0.0514077	0.107425	0.0271561
RB12B-S575	RBM12B	575	S	-0.03252	0.836159	0.60402	0.0697488	0.106269	-0.0326104	-0.0155549	0.0516476	0.0928703	-0.0557325	-0.0910133
RB12B-S710	RBM12B	710	S	0.0146151	0.915874	0.771139	0.0624677	0.135829	0.00163548	-0.0190134	0.100447	0.0743177	0.0650699	-0.000455928
RBM14-S618	RBM14	618	S	0.892749	0.00231627	6.54772e-05	0.0391212	0.0830483	-0.573491	0.026566	0.784683	0.793676	0.969254	0.598627
RBM14-T572	RBM14	572	T	0.038497	0.764528	0.471875	0.0373287	0.156491	-0.0221109	-0.0363856	0.0505844	0.161382	0.00621729	0.0711278
RBM14-S582	RBM14	582	S	0.0280996	0.872667	0.672964	-0.00263431	0.214224	-0.0690492	-0.0675123	0.0748009	0.173137	0.0319427	-0.0924536
RBM14-T206	RBM14	206	T	-0.00675041	0.947051	0.842503	-0.0878872	-0.0212205	0.0216772	-0.136866	-0.0184662	-0.0379543	-0.0755465	-0.119331
RBM15-T568	RBM15	568	T	0.106933	0.323335	0.0698634	0.0235696	0.164733	-0.0451194	0.0852639	0.084454	0.277357	0.164058	0.130308
RBM15-S670	RBM15	670	S	0.115947	0.5222	0.173445	0.0514763	0.0145531	-0.181078	0.0742079	0.134197	0.101222	0.00896356	0.178563
RBM15-S700	RBM15	700	S	-0.0851143	0.592433	0.229991	0.10355	0.172154	0.0190616	0.117179	0.0354953	0.161052	-0.0875033	-0.0375558
RBM15-S741	RBM15	741	S	-0.143521	0.621438	0.255456	0.0474885	0.186358	0.223654	-0.075186	0.0387347	0.22702	-0.166498	-0.291028
RBM15-S656	RBM15	656	S	0.0571947	0.626591	0.260259	-0.0418676	0.00254809	-0.0309911	0.0537055	-0.0223595	0.0908784	0.0241966	0.119458
RBM15-S724	RBM15	724	S	-0.0642436	0.709465	0.379301	0.0704016	0.19496	0.0400421	-0.000544223	0.0786091	0.164983	-0.130433	-0.065274
RBM15-S294	RBM15	294	S	0.0416815	0.734815	0.423831	0.126937	0.176115	-0.0529962	0.0895863	0.161358	0.152555	0.10484	0.0876155
RBM15-S109	RBM15	109	S	0.0429065	0.765332	0.474432	-0.00441312	0.0781917	-0.119021	0.0896123	0.0245498	0.116751	-0.0292193	0.103914
RBM15-S292	RBM15	292	S	0.0321106	0.813816	0.56444	0.0707181	0.12892	-0.0339843	0.130742	0.0888238	0.106057	0.109334	0.120624
RBM15-S127	RBM15	127	S	0.0298791	0.847374	0.626697	-0.0598774	0.0366985	-0.149398	-0.128895	-0.0631635	0.0351567	-0.12083	-0.033119
RB15B-S562	RBM15B	562	S	0.460654	0.0661472	0.00715807	-0.254787	-0.0407844	-0.440666	0.00224016	0.176017	0.497108	0.133395	0.302101
RB15B-S609	RBM15B	609	S	0.328758	0.296494	0.0619461	-0.356136	-0.334614	-0.453022	0.0458256	-0.0570344	0.0477256	0.174789	0.0516066
RB15B-T238	RBM15B	238	T	-0.197529	0.517918	0.168607	-0.230143	-0.305549	-0.167054	-0.0195349	-0.361788	-0.299803	-0.512129	-0.338677
RB15B-S109	RBM15B	109	S	-0.0391117	0.926236	0.792521	-0.187308	-0.20002	-0.117595	-0.140141	-0.0858198	0.061262	-0.386733	-0.39022
SPF45-S169	RBM17	169	S	0.34928	0.0742351	0.00832494	0.108959	0.238436	-0.197173	0.0368384	0.514853	0.377255	0.312441	0.37963
SPF45-S222	RBM17	222	S	0.0866502	0.665344	0.308675	-0.0605198	0.0376881	-0.0431909	0.0500293	0.0637878	0.0408744	0.084257	0.141688
SPF45-S155	RBM17	155	S	-0.0598538	0.818043	0.573199	0.0618015	0.0865488	-0.0287865	-0.138464	0.0551228	-0.12788	-0.190037	0.00447906
SPF45-T224	RBM17	224	T	0.00763191	0.98869	0.964445	-0.0261342	0.184609	-0.079361	-0.111085	0.137532	0.0420504	-0.15773	-0.023295
RBM25-S683	RBM25	683	S	0.113677	0.663877	0.296611	0.104678	0.211149	-0.134675	0.336558	0.163335	0.0548741	0.329769	0.424438
RBM25-S583	RBM25	583	S	-0.143997	0.708044	0.374985	-0.0181365	0.0120123	-0.0838294	-0.0107211	-0.215106	0.160192	-0.312504	-0.309246
RBM25-S677	RBM25	677	S	0.0285639	0.923483	0.78562	0.0625969	0.218675	-0.0632842	-0.0680237	0.0411438	0.321298	-0.0475293	-0.0506925
RBM25-S703	RBM25	703	S	-0.0210073	0.934995	0.808103	0.15621	0.195225	-0.0477541	-0.054502	0.205759	0.192766	-0.0903281	-0.143046
RBM26-S127	RBM26	127	S	0.0932361	0.372012	0.0880523	0.010587	0.0484517	-0.0966437	0.0240197	0.081125	0.0689106	0.076316	0.133008
RBM26-S518	RBM26	518	S	0.0486339	0.799042	0.540879	-0.00821545	0.285871	-0.141727	0.0213952	0.0186042	0.195265	0.0411476	0.0968432
RBM26-S616	RBM26	616	S	0.0253285	0.845092	0.621619	-0.00896689	0.123278	-0.0306135	0.0617506	0.0507998	0.0757694	0.0487114	0.0714816
RBM27-T447	RBM27	447	T	-0.095822	0.665344	0.307684	0.119784	0.0733451	-0.0858288	-0.0284285	0.0833489	0.0743465	-0.200882	-0.261229
RBM27-S187	RBM27	187	S	-0.0756379	0.762736	0.469032	-0.12852	-0.0458217	-0.223781	-0.180003	-0.147229	-0.0393102	-0.352548	-0.341591
RBM33-S765	RBM33	765	S	0.0749932	0.574214	0.216766	0.0177197	0.149314	-0.016692	0.187853	0.103384	0.0553979	0.266866	0.21252
RBM33-S205	RBM33	205	S	-0.0269589	0.872667	0.672112	-0.0609371	0.0724567	0.104957	0.13688	-0.110159	0.104631	0.0993137	0.0517349
RBM34-S14	RBM34	14	S	0.409858	0.052673	0.00532374	0.160513	0.281181	-0.0750447	-0.212587	0.606213	0.636709	0.320031	0.230543
RBM34-S28	RBM34	28	S	-0.180383	0.447876	0.127515	0.0012023	0.194378	0.248301	-0.142324	-0.0585197	0.113069	-0.235123	-0.2394
RBM39-S337	RBM39	337	S	0.202681	0.215778	0.0360657	-0.109493	0.0399207	-0.325421	-0.10114	0.120898	0.0775011	-0.000762975	0.116954
RBM39-S136	RBM39	136	S	0.0509358	0.517918	0.16838	0.00871691	0.10616	0.0053942	0.0507668	0.091548	0.105005	0.103351	0.074878
RBM39-S97	RBM39	97	S	-0.0329444	0.848857	0.632702	-0.0981407	0.131525	-0.0148358	-2.16978e-05	-0.0672112	0.0768969	-0.0962649	-0.0266716
RBM4-S86	RBM4	86	S	0.0975386	0.536875	0.18503	0.136538	0.258909	-0.169127	0.197498	0.204871	0.205766	0.184101	0.219235
RBM5-S59	RBM5	59	S	0.0407917	0.822808	0.580668	-0.025901	0.0587573	-0.146042	-0.00384426	0.031661	0.178349	-0.139371	-0.0245016
RBM5-S624	RBM5	624	S	-0.0100619	0.954113	0.861772	-0.0497347	-0.0141981	-0.137974	0.0396141	0.0529607	-0.0114749	-0.19112	-0.0529067
RBM6-S1025	RBM6	1025	S	-0.0414324	0.892491	0.708893	0.0567859	0.237746	0.0199508	0.0295178	0.024343	0.161153	0.0159942	-0.0232193
RBM8A-S56	RBM8A	56	S	0.0889502	0.735422	0.424444	0.177938	0.260683	-0.206837	-0.155162	0.214344	0.230781	-0.0795085	0.0668059
RBM8A-S42	RBM8A	42	S	0.046777	0.91245	0.761654	0.114349	0.225149	-0.387238	-0.175535	0.180856	0.259803	-0.367271	-0.109554
RBMX-S352	RBMX	352	S	-0.144916	0.143639	0.0203804	0.0642738	0.170384	0.025503	0.045135	0.0285831	0.00606962	-0.208291	-0.10073
RBMX-S88	RBMX	88	S	0.00693495	0.873613	0.675879	0.018031	0.067771	0.0625537	0.0419403	0.0830803	0.0490419	0.0349645	0.0509492
RBMX2-S188	RBMX2	188	S	-0.0757688	0.701046	0.366665	-0.0311555	0.048482	0.164656	0.157567	-0.0408141	0.119788	-0.0996104	0.05711
RBMX2-S314	RBMX2	314	S	-0.0831651	0.762736	0.469355	-0.270811	-0.178641	-0.0368299	0.0996809	-0.295901	0.000432743	-0.316199	-0.107594
RMXL1-S351	RBMXL1	351	S	-0.160331	0.480356	0.142048	-0.0857254	0.0152438	-0.10666	0.0427286	-0.101649	-0.0773254	-0.0573471	-0.539415
RCC1-S11	RCC1	11	S	-0.0232409	0.901248	0.73214	0.0867103	0.0955801	-0.0943077	0.0033712	0.0946385	0.0668979	-0.11312	-0.0500261
RCOR1-S260	RCOR1	260	S	0.0542965	0.720806	0.395388	-0.200006	0.054196	-0.173568	-0.0549914	-0.0359238	0.044736	-0.149015	-0.0169807
CPZIP-S179	RCSD1	179	S	0.411919	0.00822388	0.00040532	-0.0803115	0.055221	-0.272478	-0.303048	0.331233	0.256858	0.184576	0.274394
CPZIP-S177	RCSD1	177	S	0.448847	0.00830446	0.000415967	0.00207474	0.0806463	-0.354653	-0.246757	0.38921	0.274291	0.263279	0.349917
CPZIP-S268	RCSD1	268	S	0.06946	0.724247	0.400922	-0.155684	-0.0680336	-0.199332	-0.180177	0.016533	-0.0987786	-0.188842	-0.0542976
CPZIP-S333	RCSD1	333	S	-0.065396	0.753195	0.452381	-0.265195	-0.256131	0.0581547	-0.359514	-0.267199	-0.305489	-0.390715	-0.120867
CPZIP-S298	RCSD1	298	S	-0.0270234	0.932204	0.799032	-0.219262	-0.200986	0.201067	-0.312572	-0.101995	-0.226417	-0.169088	-0.142347
CPZIP-S351	RCSD1	351	S	0.0176429	0.936996	0.815187	-0.0726027	0.0803819	-0.0667486	-0.0651603	-0.037778	-0.0604638	-0.0363146	0.0809984
CPZIP-S216	RCSD1	216	S	0.0183691	0.945629	0.838364	0.114881	0.296037	-0.0302414	0.00257127	0.209313	0.112384	-0.0149975	0.150025
REEP4-S152	REEP4	152	S	0.535419	0.0213187	0.00161413	-0.273999	-0.118084	-0.0241724	-0.214749	0.357763	0.408975	0.422372	0.321561
REEP4-S253	REEP4	253	S	-0.262632	0.244234	0.0443279	0.230586	0.278148	0.027067	0.127793	0.0805777	0.136736	-0.444129	-0.160117
REXO4-S15	REXO4	15	S	-0.0435185	0.780484	0.503979	-0.000582182	0.0630688	-0.0533352	0.136071	-0.00723404	-0.0894957	-0.0432209	0.1111
RFC1-S312	RFC1	312	S	-0.158794	0.243768	0.0437042	0.0530625	0.176897	0.0788057	0.0716062	-0.104766	-0.0640416	-0.103949	0.0179529
RFC1-S311	RFC1	311	S	-0.143087	0.255144	0.0481129	0.0530625	0.176897	0.0768494	0.0449689	-0.104766	-0.0640416	-0.067513	0.0157506
RFC1-S368	RFC1	368	S	0.0500612	0.583777	0.22392	0.0467144	0.119353	0.0398143	0.0605141	0.0724531	0.178714	0.137863	0.0776098
RFC1-S156	RFC1	156	S	0.00594165	0.984001	0.947804	0.102949	0.102461	0.0195217	0.248193	0.0668167	0.121098	0.0944757	0.214501
RFTN1-S220	RFTN1	220	S	0.207684	0.594522	0.231651	0.464977	0.486856	-0.442068	0.360928	0.453248	0.470488	0.336758	0.440937
RFTN1-S199	RFTN1	199	S	0.08957	0.596161	0.23378	0.227134	0.27139	-0.133566	0.134385	0.262359	0.213274	0.231667	0.150322
RFX5-S185	RFX5	185	S	0.0749896	0.764528	0.472096	-0.140548	-0.0213707	0.264653	0.145373	0.0696249	0.200137	0.190065	0.0882382
RGS14-S203	RGS14	203	S	-0.149104	0.413491	0.10736	-0.15708	-0.0526206	0.281296	-0.155658	-0.156304	-0.23645	-0.155688	-0.132036
RGS14-S478	RGS14	478	S	0.0847393	0.674164	0.318977	0.0886603	0.132153	0.0906726	0.0709167	0.358639	0.114944	0.215796	0.0319798
RGS14-S218	RGS14	218	S	0.0999978	0.679532	0.326307	0.16857	0.263841	-0.156743	0.111123	0.293304	0.247075	0.153459	0.0929437
RGS14-S20	RGS14	20	S	0.0514975	0.715156	0.38898	0.115222	0.180194	0.00256959	0.0587583	0.168222	0.161762	0.174104	0.0586456
RGS14-S288	RGS14	288	S	-0.0440996	0.814754	0.56802	-0.128164	-0.136799	0.168439	-0.244789	-0.0703045	-0.141746	-0.143503	-0.162157
RHDF2-S177	RHBDF2	177	S	-0.0147544	0.955133	0.867047	-0.0652701	0.205548	0.0467059	0.0203545	0.116756	0.125907	-0.0791094	-0.015233
RICTR-T1332	RICTOR	1332	T	0.210864	0.517374	0.164266	0.124748	-0.0891953	-0.0630201	0.0282398	0.266431	0.256493	0.191338	0.129967
RICTR-T1135	RICTOR	1135	T	-0.0334457	0.9463	0.840536	0.445676	0.285688	-0.21463	0.272356	0.32452	0.16373	0.111891	0.055168
RICTR-S21	RICTOR	21	S	0.0166705	0.968669	0.907613	0.357985	0.409729	-0.178914	0.263358	0.300203	0.355673	0.167386	0.095577
RIF1-S1688	RIF1	1688	S	0.639036	0.00282624	9.42778e-05	0.0138347	0.275411	-0.269544	-0.181316	0.604411	0.779587	0.545454	0.465077
RIF1-S2161	RIF1	2161	S	-0.064498	0.667537	0.31307	0.0595786	0.145537	0.0996133	0.134167	0.0713351	0.0781654	0.132692	-0.101288
RIF1-S2196	RIF1	2196	S	-0.0874427	0.789656	0.520109	0.137624	0.281842	-0.0834199	0.136331	-0.133983	0.128507	0.0907451	0.0373378
BRE1A-S136	RNF20	136	S	-0.0450703	0.857727	0.647572	0.209306	0.356097	0.0270398	0.0585694	0.105887	0.37838	0.00635528	-0.0198914
BRE1A-S138	RNF20	138	S	0.0250019	0.904165	0.742384	0.0481848	0.309013	0.0943842	0.0401036	0.194364	0.202787	0.0823353	0.112208
RN213-S217	RNF213	217	S	0.160367	0.199334	0.0318328	0.0149071	0.111179	-0.212791	0.00163785	0.211208	0.215852	0.0637641	0.0655764
RN213-T2104	RNF213	2104	T	0.14431	0.315316	0.0673424	-0.0191767	-0.118861	0.146412	0.0835978	0.0926584	0.0211826	0.224307	0.331063
RN213-S1258	RNF213	1258	S	0.0561244	0.738462	0.430154	0.0741662	0.12157	-0.119206	0.0666796	0.106342	0.226475	0.025875	0.00901511
RN213-S2904	RNF213	2904	S	0.0616811	0.803551	0.550705	-0.00963675	-0.0720989	-0.240577	0.294626	-0.0223695	-0.075414	0.172604	0.144217
RN213-S2273	RNF213	2273	S	0.0410979	0.814754	0.567228	0.173394	0.220031	-0.0820201	0.139749	0.163737	0.23651	0.121393	0.0939051
RNF31-S466	RNF31	466	S	0.149776	0.391417	0.0967771	-0.162136	0.118686	-0.00739695	-0.118078	0.0604344	0.288429	0.0165125	0.0648044
RNPS1-S52	RNPS1	52	S	-0.0238608	0.923856	0.787245	0.179281	0.217058	-0.00568707	0.0812213	0.227193	0.242717	-0.0510981	-0.042382
RFA1-T191	RPA1	191	T	0.105694	0.69604	0.354911	0.0296304	-0.00300225	-0.217857	0.356632	0.10629	0.0339376	0.163535	0.284415
RFA1-S384	RPA1	384	S	0.0458952	0.934309	0.806175	0.329823	0.416368	-0.0919686	0.195961	0.248448	0.543434	-0.0542866	0.296169
RL10;RL10L-T125	RPL10;RPL10L	125	T	0.343576	0.483593	0.143696	0.306069	-0.10138	-0.561716	0.671992	0.354806	0.116585	0.57196	0.645917
RL12-S38	RPL12	38	S	0.17707	0.59732	0.234678	-0.00258959	-0.112389	-0.222529	0.449719	0.0793699	-0.105555	0.392011	0.454664
RL13-S77	RPL13	77	S	0.642949	0.123931	0.0161948	0.0774719	-0.313141	-0.689208	0.483544	0.214238	0.589688	0.772678	0.55386
RL14-S139	RPL14	139	S	0.0662642	0.878733	0.682555	0.267398	0.298147	-0.24253	0.38726	0.289857	0.177751	0.0285608	0.479163
RL15-S34	RPL15	34	S	0.0684207	0.765097	0.473067	0.154071	0.247528	-0.161076	0.154695	0.211883	0.156238	0.197773	0.103007
RL18-S130	RPL18	130	S	0.229449	0.679884	0.327557	0.0410435	-0.0197003	-0.470525	0.68899	0.0694563	0.0547934	0.7893	0.244056
RL18A-S71	RPL18A	71	S	-0.0367204	0.640634	0.271126	0.00490293	0.0881785	0.021742	0.062935	0.0268924	0.0627898	-0.0762377	0.0174324
RL23-S138	RPL23	138	S	0.191534	0.430214	0.11877	0.103122	-0.0521591	-0.225101	0.338483	0.256248	0.0760235	0.278857	0.319351
RL24-S86	RPL24	86	S	0.347561	0.0856129	0.00993722	0.0339388	-0.0100955	-0.187904	0.206082	0.281563	0.234729	0.534897	0.381075
RL24-T83	RPL24	83	T	0.310525	0.149671	0.0217756	0.0970347	0.0384168	-0.39687	0.130113	0.197042	0.138869	0.289218	0.485665
RL28-S115	RPL28	115	S	0.51046	0.406939	0.104206	0.469463	-0.244952	-0.835039	0.533673	0.408592	0.158222	0.593482	0.80469
RL3-S13	RPL3	13	S	0.348081	0.458092	0.13252	0.316774	-0.197345	-0.624343	0.426247	0.344043	-0.0138373	0.441954	0.541498
RL3-S350	RPL3	350	S	0.184878	0.682366	0.333509	0.0703026	-0.376846	-0.45611	0.427533	0.117629	-0.240711	0.153464	0.374011
RL34-S12	RPL34	12	S	0.314777	0.309838	0.0656192	0.519856	0.132085	-0.282792	0.468077	0.647596	0.406498	0.52031	0.521929
RL4-S295	RPL4	295	S	0.162506	0.690444	0.34443	0.104577	-0.133136	-0.236152	0.520243	0.157504	-0.143564	0.335372	0.556243
RPRD2-S909	RPRD2	909	S	-0.371503	0.0355465	0.00308493	0.0419347	0.229125	-0.0448475	0.04833	-0.290122	-0.0104056	-0.537845	-0.373096
RPRD2-T723	RPRD2	723	T	0.073515	0.376233	0.0905646	-0.128541	-0.0188121	-0.0573151	-0.106785	0.0195109	0.0776812	-0.0458076	-0.0687778
RPRD2-S593	RPRD2	593	S	0.06846	0.707007	0.372441	0.202648	0.295771	0.0176785	0.0624974	0.271406	0.264449	0.215401	0.101179
RPRD2-S614	RPRD2	614	S	0.0598409	0.708044	0.376523	0.0560668	0.314838	-0.0381455	0.0840413	0.176342	0.242535	0.157577	0.0797103
RPRD2-T732	RPRD2	732	T	0.0122067	0.947051	0.84369	-0.0188383	0.221562	0.0392393	-0.0613798	0.058139	0.141043	0.0374802	-0.00725223
RS14-S139	RPS14	139	S	0.331123	0.280266	0.0562534	0.197758	-0.102175	-0.502316	0.308887	0.342905	0.163555	0.325016	0.395168
RS20-S93	RPS20	93	S	0.573772	0.366024	0.0852313	0.266613	0.109375	-0.767817	1.00147	0.464539	0.283971	1.17636	0.979862
RS27-S11	RPS27	11	S	-0.0882635	0.771531	0.489061	-0.240174	-0.248627	0.00743226	-0.0149385	-0.358492	-0.184023	-0.127606	-0.179241
RS27;RS27L-S27	RPS27;RPS27L	27;27	S	0.256543	0.56094	0.205029	0.0491039	-0.141662	-0.391412	0.532434	0.0625345	-0.0933658	0.580826	0.524641
RS3-T221	RPS3	221	T	0.106412	0.62642	0.259625	0.218968	0.097434	-0.199211	0.244752	0.205046	0.210218	0.15387	0.218458
RS3A-S263	RPS3A	263	S	0.106884	0.169566	0.0256772	0.00968553	0.111708	-0.000343634	0.0950637	0.11232	0.187185	0.176966	0.167177
RS6-S244	RPS6	244	S	0.312713	0.288256	0.0596073	0.452841	0.250637	-0.244322	0.505743	0.700467	0.520463	0.379905	0.614913
KS6A1-T384	RPS6KA1	384	T	0.745767	0.0337103	0.00288946	0.356799	0.128027	-0.712081	0.180474	0.77824	0.441315	0.919667	0.797066
KS6A1-S363	RPS6KA1	363	S	0.149667	0.680711	0.329601	0.13466	-0.0823319	-0.322763	0.264748	0.323774	-0.06187	0.0890375	0.242041
KS6A3-S369	RPS6KA3	369	S	0.165517	0.324724	0.0710945	0.0210481	0.159344	-0.263355	0.0384388	0.100173	0.166896	0.173895	0.176579
KS6A3-S715	RPS6KA3	715	S	0.274881	0.531315	0.17967	-0.0616638	-0.0396715	-0.626324	0.401832	0.0987988	0.0930251	0.216554	0.365321
KS6A4-S745	RPS6KA4	745	S	0.0224191	0.917735	0.776142	0.135026	0.296064	-0.0411416	0.08598	0.107226	0.15176	0.0873714	0.219248
RS8-S160	RPS8	160	S	0.11028	0.559894	0.202967	0.162813	0.0146158	-0.203081	0.216985	0.235806	0.095444	0.0828031	0.2184
RS8-T130	RPS8	130	T	0.138967	0.630648	0.262284	0.146032	0.0869998	-0.2783	0.387701	0.219262	0.0763164	0.300598	0.302125
RS9-S146	RPS9	146	S	0.321786	0.330925	0.0732762	-0.0374364	-0.0969103	-0.39468	0.44573	0.0370723	0.154542	0.455115	0.557117
RUSD2-S68	RPUSD2	68	S	0.231084	0.20553	0.0335455	0.342825	0.361547	-0.100976	0.239606	0.419126	0.479716	0.461771	0.406724
RRAGC;RRAGD-S95	RRAGC;RRAGD	95;96	S	0.00430598	0.98671	0.956404	0.0830029	0.035906	-0.143557	-0.00728495	0.0658498	0.00598275	-0.0855983	-0.00094354
RRAS2-S186	RRAS2	186	S	0.0892919	0.788229	0.517713	0.267691	0.214365	-0.224013	0.284834	0.190153	0.271664	0.183832	0.254395
RRBP1-S583	RRBP1	583	S	0.0408551	0.663756	0.296083	0.042125	0.11965	0.0233994	0.066579	0.0563242	0.16777	0.0971184	0.0939611
RRBP1-T275	RRBP1	275	T	0.164455	0.695415	0.351433	0.468178	0.587939	-0.284374	0.257515	0.505311	0.59983	0.314185	0.26775
RRBP1-T225	RRBP1	225	T	0.0640251	0.912982	0.763318	0.663372	0.816907	-0.196331	0.42036	0.61372	0.725347	0.179281	0.442059
RIR2-T33	RRM2	33	T	-0.23283	0.264182	0.0503834	-0.108308	0.164373	0.164787	0.0641873	-0.261057	-0.0669579	-0.114015	-0.204251
RIR2-S20	RRM2	20	S	-0.260313	0.422236	0.115318	0.422399	0.603169	0.0677016	0.327398	0.0497121	0.351037	0.29015	-0.311482
RRP12-S1080	RRP12	1080	S	0.0803222	0.641808	0.271852	0.0709673	0.209037	-0.161061	0.0431871	0.111531	0.194291	0.0730106	0.104587
RRP1B-S732	RRP1B	732	S	0.114764	0.660943	0.294592	0.169696	0.295155	-0.198259	0.132739	0.298588	0.319379	0.105979	0.13444
RRP1B-S706	RRP1B	706	S	0.0605897	0.762133	0.467136	0.150979	0.26241	-0.143979	0.199316	0.157048	0.18125	0.146783	0.226003
RRP1B-S245	RRP1B	245	S	0.0194188	0.905069	0.745663	0.0317635	0.184325	-0.0951057	0.129925	0.0706948	0.129238	0.0449318	0.0837182
RRP7A-S19	RRP7A	19	S	0.171824	0.701046	0.365303	0.0832592	-0.377877	-0.330358	0.375796	0.0565737	-0.28798	0.221462	0.448062
RRP8-S223	RRP8	223	S	-0.0283258	0.918308	0.777282	0.0663885	0.211814	-0.0543869	0.0145406	0.0708731	0.211565	-0.134178	-0.0232075
RSF1-S1282	RSF1	1282	S	-0.624453	0.0281564	0.00229274	-0.164561	-0.341834	0.324536	-0.282276	-0.711235	-0.963574	-0.740423	-0.546715
RSF1-S473	RSF1	473	S	0.117285	0.71287	0.383677	0.0823341	0.232986	0.141194	0.026117	0.21237	0.203162	0.287543	0.248698
RSF1-S604	RSF1	604	S	-0.058208	0.734647	0.422291	0.0612266	0.212283	0.245524	0.00116387	0.152202	0.167789	0.0224816	-0.0551062
RSF1-S397	RSF1	397	S	-0.0773014	0.811175	0.559278	0.172369	0.331192	0.0131504	0.155288	0.158892	0.190319	-0.044299	0.057882
RSF1-T1305	RSF1	1305	T	0.022358	0.824904	0.583147	-0.0451605	0.00291277	-0.0583378	0.0200377	0.0413901	0.00841615	-0.0179839	-0.0229382
RSF1-S1345	RSF1	1345	S	-0.0251224	0.905069	0.744762	0.070544	0.183232	0.184308	-0.0434433	0.133511	0.146288	0.0489251	-0.0345731
RL1D1-S361	RSL1D1	361	S	0.0705246	0.690527	0.345285	0.0597089	0.287359	-0.0520529	0.0777088	0.212225	0.184843	0.146704	0.111051
RL1D1-T465	RSL1D1	465	T	0.127128	0.780484	0.50181	0.0497812	0.179887	-0.400742	0.509445	0.131041	0.00144916	0.207621	0.506772
RL1D1-S427	RSL1D1	427	S	0.0789388	0.822808	0.580184	-0.0669067	0.0951719	-0.30628	0.234145	-0.00316354	0.0621505	0.013071	0.199827
RL1D1-T401	RSL1D1	401	T	-0.0488231	0.902125	0.737448	-0.0301687	-0.201956	-0.189488	0.355021	-0.133863	-0.310293	-0.156463	0.338734
RSRC2-S32	RSRC2	32	S	0.0038265	0.980051	0.939449	0.00336971	0.0364784	0.0293583	0.020708	0.0301941	0.0159111	0.00743096	0.0516843
RTCB-S300	RTCB	300	S	0.258349	0.432048	0.11943	0.133171	-0.062386	-0.321495	0.476374	0.187323	0.00672764	0.508684	0.556328
RTN4-S15	RTN4	15	S	0.130823	0.643185	0.272791	0.258132	0.34251	-0.242283	0.218115	0.32095	0.247914	0.225707	0.305196
RTN4-S181	RTN4	181	S	0.0540562	0.650471	0.281111	-0.0361924	0.134296	0.126579	0.0329841	0.045896	0.163734	0.144065	0.120196
RUNX1-S21	RUNX1	21	S	-0.00504066	0.990078	0.969923	0.419096	0.364946	-0.162595	0.192134	0.3018	0.286565	0.0608907	0.144163
RUNX2-S28	RUNX2	28	S	-0.0254737	0.894103	0.71145	-0.050547	0.152632	0.00736863	-0.0718291	0.123597	-0.00821067	-0.133718	-0.0459386
RUNX3-T212	RUNX3	212	T	0.373753	0.000885031	1.61202e-05	-0.0878657	-0.0972546	-0.248686	-0.0354876	0.251974	0.181301	0.282981	0.309463
RUNX3-S17	RUNX3	17	S	0.277328	0.043629	0.00405606	0.156112	0.168957	-0.208472	0.0883583	0.41525	0.294876	0.313395	0.290747
RUNX3-T14	RUNX3	14	T	-0.0692791	0.614897	0.250351	0.167401	0.243605	0.0413733	0.00133706	0.121478	0.0374458	-0.0191892	0.0368651
RUNX3-S214	RUNX3	214	S	0.086848	0.658009	0.289289	-0.0200398	0.0744967	-0.114577	0.0647415	0.0687177	0.119828	0.0899048	0.073563
S10AB-S6	S100A11	6	S	0.172284	0.199334	0.0318935	0.235569	0.271226	-0.0430616	0.123349	0.381876	0.374731	0.219492	0.300121
SAFB1-S601	SAFB	601	S	0.160521	0.36221	0.083567	0.0470595	-0.0117035	-0.0849628	0.218689	0.155249	0.180223	0.201546	0.274148
SAFB1-S383	SAFB	383	S	0.0999999	0.56717	0.209711	0.27268	0.275275	-0.0780668	0.0729858	0.313587	0.292971	0.217514	0.118803
SAFB1-S373	SAFB	373	S	0.0330905	0.811405	0.560159	0.0613311	0.0390012	0.0950597	-0.19345	0.0531428	0.0880935	0.0340616	-0.0409941
SAFB1-S582	SAFB	582	S	-0.0188963	0.834796	0.601212	0.186904	0.185144	0.206566	0.138724	0.128822	0.211358	0.176277	0.125297
SAFB1-S604	SAFB	604	S	-0.0496216	0.881558	0.687279	0.0773939	0.42093	0.110079	0.101255	0.00831128	0.467703	0.0927039	-0.0575461
SAFB2-S207	SAFB2	207	S	0.439998	0.0292853	0.00240558	0.203992	0.0793551	-0.311012	0.127516	0.618507	0.517049	0.408122	0.316164
SAFB2-S372	SAFB2	372	S	0.0463993	0.788246	0.518835	0.165401	0.181246	0.0171852	-0.122066	0.176649	0.241928	0.061229	-0.0524441
SAMD1-S161	SAMD1	161	S	0.0997991	0.701046	0.365231	0.0442347	0.134343	0.108431	0.577883	0.206916	0.17752	0.452726	0.426926
SAMD9-S858	SAMD9	858	S	0.0775711	0.69604	0.355095	-0.017467	-0.0707987	-0.203494	0.274512	-0.0329727	0.089918	0.0958645	0.140227
SAMH1-T592	SAMHD1	592	T	0.096284	0.802242	0.544946	-0.134509	-0.176693	-0.396285	0.286875	-0.10859	-0.115343	-0.0598119	0.248268
SAMN1-S41	SAMSN1	41	S	0.589788	0.00376995	0.000148105	-0.0754768	0.0478323	-0.35575	-0.261904	0.470559	0.656246	0.328786	0.258263
SAMN1-S90	SAMSN1	90	S	0.343214	0.148602	0.021388	-0.0978945	0.209251	-0.0234309	-0.288209	0.107057	0.418842	0.165522	0.481151
SAMN1-S125	SAMSN1	125	S	0.111161	0.587332	0.226887	0.102122	0.241321	-0.0959391	0.0976282	0.22728	0.399064	0.0728232	0.0906093
SAMN1-S23	SAMSN1	23	S	0.026629	0.863652	0.655897	0.0487021	0.124668	-0.0949587	0.0666227	0.0947726	0.175625	-0.0198175	0.000970845
SAR1A-T139	SAR1A	139	T	-0.170947	0.708044	0.376586	-0.608314	-0.784411	0.266744	-0.40373	-0.689741	-0.687127	-0.41107	-0.425561
[truncated: 801 more rows]

## Sheet: S2 (NKL PP)
feature_id	Gene	Positions within proteins	Amino acid	effect~NKL_Acid-NKL_Control~lm	fdr~NKL_Acid-NKL_Control~lm	p~NKL_Acid-NKL_Control~lm	int_NKL_Control_01	int_NKL_Control_02	int_NKL_Control_03	int_NKL_Control_04	int_NKL_Acid_01	int_NKL_Acid_02	int_NKL_Acid_03	int_NKL_Acid_04
AAAS-S495	AAAS	495	S	0.0767384	0.787387	0.409441	-0.416699	-0.386328	-0.0950097	-0.128087	-0.175093	-0.277193	-0.112277	-0.154606
AAK1-S678	AAK1	678	S	0.615547	0.0737398	0.00330148	-0.847347	-0.761855	-0.694837	-0.614784	-0.182346	0.241901	-0.179698	-0.336494
AAK1-T389	AAK1	389	T	-0.0941909	0.81163	0.472128	0.128724	-0.0125338	-0.126605	-0.0508245	0.160682	-0.0818793	-0.0382832	-0.478522
AAK1-S637	AAK1	637	S	-0.0772869	0.846665	0.537291	0.135244	0.13156	0.0162307	0.0965519	0.315564	0.136856	-0.0726888	-0.309292
AAK1-T606	AAK1	606	T	-0.0372405	0.932982	0.735243	0.0987097	0.0570106	-0.0875512	-0.0678173	0.1987	-0.00650268	-0.143503	-0.197304
MRP1-S930	ABCC1	930	S	0.0695393	0.800583	0.444324	0.120336	0.11729	0.0405404	0.0648197	0.214911	0.103843	0.152169	0.15022
ABCF1-S109	ABCF1	109	S	0.0120558	0.965134	0.848729	0.124997	0.150067	0.116111	0.0441231	0.204882	0.111726	0.202692	-0.0357788
ABCF1-S228	ABCF1	228	S	-0.0107651	0.981877	0.924367	0.0972054	0.0445775	-0.0281815	0.0996087	0.15913	0.0601339	0.157215	-0.20633
ACACA-S80	ACACA	80	S	1.12486	0.00195347	2.53339e-06	-1.21575	-1.03026	-0.651975	-0.623998	0.469791	0.0184669	0.174943	0.314232
ACACA-S29	ACACA	29	S	-0.0833543	0.794286	0.42801	-0.0416837	0.012796	0.134954	0.136274	0.0575192	0.0228008	0.147827	-0.319224
ACAP1-T739	ACAP1	739	T	0.302252	0.20953	0.0263409	-0.209557	-0.205105	-0.153404	-0.108101	-0.0689308	0.108028	0.326006	0.167738
ACAP2-T244	ACAP2	244	T	0.394178	0.427265	0.0956372	-0.0157175	0.0613534	-0.389211	-0.238683	-0.129202	0.641408	0.32429	0.15796
ACAP2-S521	ACAP2	521	S	-0.027076	0.927563	0.725211	-0.266345	-0.262187	-0.296657	-0.276527	-0.26416	-0.407148	-0.289319	-0.249392
ACAP2-T382	ACAP2	382	T	-0.00150165	0.991918	0.979773	-0.00720398	-0.0944807	0.0413798	0.0665434	-0.111747	-0.0778818	0.127218	0.0626431
ACINU-S710	ACIN1	710	S	0.696951	0.0395181	0.000931499	-0.519236	-0.319958	-0.416144	-0.220595	0.538036	0.0188811	0.176591	0.578362
ACINU-S243	ACIN1	243	S	0.213751	0.043159	0.00114063	-0.0982365	-0.201103	-0.14439	-0.175271	0.170638	0.0438315	0.0233985	-0.0018628
ACINU-S365	ACIN1	365	S	0.112945	0.118975	0.00900814	-0.213582	-0.224825	-0.169706	-0.190965	-0.0537482	-0.0940066	-0.183367	-0.0161744
ACINU-S863	ACIN1	863	S	0.406148	0.29474	0.0475795	-0.563473	-0.631485	-0.447179	-0.350551	-0.223292	-0.380856	-0.132971	0.369023
ACINU-S490	ACIN1	490	S	0.213518	0.331597	0.0583848	-0.10116	-0.271355	-0.209221	0.171852	0.245858	0.0870639	0.149903	-0.0386356
ACINU-S838	ACIN1	838	S	-0.111378	0.646363	0.239558	0.201948	0.178463	0.266248	0.180585	0.0474689	0.112579	0.268197	-0.0465141
ACINU-S1004	ACIN1	1004	S	0.0359738	0.73956	0.337021	0.00180286	-0.0103648	0.0396406	0.0291577	0.0112601	0.000632692	0.105601	0.0866373
ACINU-S216	ACIN1	216	S	-0.0620443	0.794286	0.427537	0.0898421	0.114058	0.0921333	0.193795	0.138313	0.0654875	0.204149	-0.166297
ACINU-S729	ACIN1	729	S	-0.01641	0.953088	0.791304	-0.0146836	0.165881	-0.0383888	-0.089164	0.0643966	-0.00741671	0.00337817	-0.102353
ACINU-T976	ACIN1	976	T	-0.0253256	0.975073	0.88931	-0.362234	-0.401855	-0.250185	-0.326481	-0.346865	-0.507496	-0.354674	-0.233024
ACLY-S457	ACLY	457	S	-0.0835991	0.911004	0.688932	-0.423348	0.00578328	-0.185532	-0.117325	-0.662585	-0.431772	0.0554389	-0.0158995
ACLY-S455	ACLY	455	S	-0.0282219	0.973281	0.882557	-0.368932	0.0344275	-0.220514	-0.296485	-0.584476	-0.478505	-0.00411049	0.1027
ACLY-S481	ACLY	481	S	-0.028461	0.97858	0.904377	-0.884006	-0.831122	-0.667422	-0.59472	-0.731939	-0.820116	-0.705239	-0.833819
DSRAD-T601	ADAR	601	T	0.166641	0.515618	0.143821	-0.260982	-0.13154	-0.160247	-0.0841818	0.193148	-0.10153	-0.0396041	-0.0224022
DSRAD-S825	ADAR	825	S	0.177149	0.552607	0.16917	0.180562	-0.206451	0.0188467	0.273934	0.436866	0.118298	0.431881	-0.0115579
ADDA-S358	ADD1	358	S	-0.0942208	0.444594	0.105432	-0.0281001	-0.0852088	-0.0847323	-0.0451441	-0.0827263	-0.300664	-0.147613	-0.0890642
ADDA-S431	ADD1	431	S	-0.0901685	0.783066	0.404118	-0.14702	-0.170277	-0.0480454	-0.065621	-0.0627516	-0.293918	-0.0497003	-0.385268
ADDG-S681	ADD3	681	S	-0.0100357	0.974213	0.885261	0.0445092	0.0424084	-0.02314	0.224992	0.0938191	0.0495617	0.161521	-0.0562747
ADNP-S921	ADNP	921	S	0.256858	0.452632	0.108665	0.12465	-0.262316	-0.119475	0.224144	0.464363	0.199027	0.290113	0.0409318
ADNP-S709	ADNP	709	S	-0.0735595	0.726975	0.318311	0.0152788	-0.0971683	0.124538	0.0970977	0.0439816	-0.161291	0.0540063	-0.0911884
AGAP2-S808	AGAP2	808	S	0.313666	0.0667402	0.00257871	-0.200826	-0.296819	-0.124386	0.0292729	0.352538	-0.0389714	0.0899302	0.258409
AGAP2-S648	AGAP2	648	S	0.111576	0.538523	0.155979	0.143804	0.0170978	0.0901147	-0.00567558	0.293906	0.2118	0.177056	0.00888415
AGAP2-T647	AGAP2	647	T	0.0987865	0.590903	0.199008	0.153896	0.010834	0.0142216	0.0238829	0.254957	0.232831	0.148155	-0.0379614
AGAP2-S656	AGAP2	656	S	0.0580009	0.750895	0.346341	0.167045	0.201665	0.143269	0.0368224	0.271055	0.215608	0.221376	0.0727655
AGAP2-S638	AGAP2	638	S	0.00668685	0.984984	0.94358	0.143234	0.183243	0.172561	-0.0792775	0.351551	0.135746	0.0544924	-0.0952811
ELYS-S1232	AHCTF1	1232	S	0.482401	0.0597632	0.00224112	-0.19157	-0.261979	-0.270428	0.0183951	0.503076	-0.0696632	0.239523	0.551085
ELYS-S1160	AHCTF1	1160	S	-0.291655	0.225379	0.0296797	0.0980861	0.245664	0.0471029	-0.0342963	-0.185267	-0.235295	-0.0758273	-0.313674
ELYS-S528	AHCTF1	528	S	-0.162537	0.387062	0.0785906	0.0652422	-0.0786886	0.0997164	0.0539531	-0.123087	-0.24329	0.00796454	-0.151511
ELYS-S1944	AHCTF1	1944	S	0.275736	0.466156	0.117533	0.256746	-0.159622	-0.0347673	0.514864	0.56609	0.320259	0.596364	0.197451
ELYS-S1541	AHCTF1	1541	S	-0.0851558	0.843012	0.522969	0.147127	-0.0796665	0.300867	0.151805	0.166373	-0.236392	0.321627	-0.0720981
AHNK-T4100	AHNAK	4100	T	1.27302	0.00205279	6.06195e-06	-0.854215	-0.804724	-0.816495	-0.698606	0.757456	-0.0212045	0.696778	0.485028
AHNK-S5031	AHNAK	5031	S	-0.737209	0.00300712	1.07397e-05	0.204895	0.22622	0.248007	0.288959	-0.64878	-0.386803	-0.282213	-0.662958
AHNK-T3716	AHNAK	3716	T	1.03634	0.00393155	2.32789e-05	-0.699556	-0.654106	-0.612175	-0.624107	0.719659	-0.038253	0.529256	0.344769
AHNK-T4430	AHNAK	4430	T	1.28601	0.00393155	2.38701e-05	-0.936065	-0.914105	-0.736993	-0.599471	0.889696	-0.0706014	0.632734	0.505589
AHNK-S4903	AHNAK	4903	S	1.07937	0.00735826	4.99311e-05	-0.597024	-0.563449	-0.776723	-0.334537	1.07979	0.474554	0.354289	0.13711
AHNK-T4564	AHNAK	4564	T	0.614876	0.0124644	0.000117293	-0.672875	-0.686469	-0.647263	-0.432437	0.102549	-0.154084	0.16262	-0.0906262
AHNK-S2397	AHNAK	2397	S	-0.418696	0.057394	0.00203777	0.0867498	0.354358	0.446122	0.300697	-0.153279	-0.144486	-0.0150422	-0.174051
AHNK-S5752	AHNAK	5752	S	0.327495	0.0589619	0.00219001	-0.188707	-0.225479	-0.186003	-0.137519	0.298466	-0.0570235	0.132767	0.198062
AHNK-S93	AHNAK	93	S	-0.250157	0.0667402	0.0025981	0.0345952	0.11639	0.108436	0.227662	-0.235955	-0.151532	-0.108301	-0.0177556
AHNK-T5824	AHNAK	5824	T	-0.681072	0.0689556	0.00289532	0.71966	0.690267	0.693129	0.762804	0.0119859	0.28963	0.256451	-0.416496
AHNK-S3483	AHNAK	3483	S	0.800115	0.0689556	0.00295005	0.020135	-0.586499	-0.423418	-0.0386424	0.618712	0.634671	0.710726	0.207928
AHNK-S210	AHNAK	210	S	0.743285	0.120675	0.009223	-1.15686	-0.945891	-0.595234	-0.507187	0.394659	-0.46767	-0.34804	0.189016
AHNK-S5762	AHNAK	5762	S	-0.393657	0.125053	0.00988997	0.0252464	0.0849591	0.322701	-0.0808706	-0.321204	-0.408841	-0.100261	-0.392285
AHNK-S5448	AHNAK	5448	S	0.391907	0.166726	0.016527	-0.266498	-0.29558	-0.258986	-0.181667	0.0141983	0.317189	0.141058	0.0924504
AHNK-S572	AHNAK	572	S	0.483488	0.264634	0.038372	-0.651247	-0.774151	-0.601514	-0.457139	0.210355	-0.381242	-0.382627	0.0034143
AHNK-T158	AHNAK	158	T	-0.3385	0.374586	0.0737047	0.207855	-0.292069	0.00180195	0.0466326	-0.379614	-0.241459	-0.266227	-0.502481
AHNK-S212	AHNAK	212	S	0.264214	0.551027	0.164866	-0.636845	-0.569232	-0.523583	-0.412691	-0.156003	-0.35058	-0.380088	-0.198825
AHNK-S3426	AHNAK	3426	S	0.308616	0.583194	0.19026	-0.460731	0.053572	-0.163259	-0.188073	0.462814	-0.558664	0.0503626	0.52146
AHNK-S176	AHNAK	176	S	-0.239704	0.704184	0.291985	-0.109194	0.06989	0.0915018	0.166064	-0.580518	-0.671983	0.427698	0.0842503
AHNK-S1068	AHNAK	1068	S	0.266312	0.713927	0.304184	-0.669588	-0.836536	-0.657298	-0.70006	-0.466496	-0.278107	-0.402885	-0.650746
AHNK-S5841	AHNAK	5841	S	-0.100237	0.736597	0.331687	0.0563732	-0.0258356	0.148932	0.277875	0.0304149	0.0907379	0.207276	-0.272032
AHNK-S5552	AHNAK	5552	S	0.127793	0.744065	0.34041	-0.243093	-0.391605	0.0715405	-0.101663	-0.027294	-0.414459	0.12333	0.164776
AHNK-S216	AHNAK	216	S	0.0739271	0.789645	0.412131	-0.314045	-0.308636	-0.225772	-0.195311	-0.177741	-0.175565	-0.168023	-0.226727
AHNK-S5099	AHNAK	5099	S	-0.160878	0.799404	0.442867	0.00637513	0.259011	0.4109	0.256163	0.351454	-0.546027	0.231827	0.251682
AHNK-S5830	AHNAK	5830	S	0.117651	0.818242	0.483065	0.382802	0.240372	-0.301698	-0.359265	0.0301442	0.120568	0.156411	0.125693
AHNK-S5763	AHNAK	5763	S	-0.0529268	0.913752	0.702181	-0.157976	-0.287651	0.0115646	-0.0491783	-0.105212	-0.216089	-0.0351124	-0.338534
AHNK-S5782	AHNAK	5782	S	0.0378606	0.94321	0.765866	0.107732	0.162797	-0.211667	0.136876	-0.0277307	0.0440926	0.193479	0.13734
AHNK-S5731	AHNAK	5731	S	0.0273372	0.945071	0.769557	-0.0559086	-0.231284	0.157663	-0.0407825	0.0452626	-0.212482	0.106723	-0.000467114
AHNK-S135	AHNAK	135	S	-0.0733898	0.948661	0.777657	-0.815003	-0.060095	-0.654705	-0.348866	-0.667897	-0.260133	-0.845746	-0.398454
AHNK-S41	AHNAK	41	S	-0.0465393	0.953088	0.792734	0.0101459	-0.238366	-0.351395	-0.388841	-0.119251	-0.203112	-0.474289	-0.35796
AHNK-S177	AHNAK	177	S	0.0295158	0.957062	0.81111	-0.0807854	-0.342326	0.180328	-0.21282	0.161545	-0.170907	-0.0629171	-0.26526
AHNK-S511	AHNAK	511	S	-0.0287589	0.968107	0.863854	-0.365763	-0.368172	-0.0405724	-0.16624	-0.219237	-0.493486	0.00284115	-0.345901
AHNK-S559	AHNAK	559	S	0.0221168	0.974595	0.886881	-0.380648	-0.408638	-0.0703662	-0.113056	-0.26818	-0.391816	0.0112563	-0.235502
AHSA1-S218	AHSA1	218	S	0.0780497	0.935635	0.739665	-1.10651	-0.994777	-0.69965	-0.592179	-0.92967	-0.92525	-0.724227	-0.501774
AIFM1-S268	AIFM1	268	S	-0.0389993	0.820976	0.489264	0.0363996	-0.0854544	0.0411098	0.031683	-0.0925001	-0.104719	0.0501697	0.0147901
AIFM1-T105	AIFM1	105	T	0.150425	0.868329	0.581529	-0.983672	-0.859634	-0.58938	-0.580417	-0.247267	-0.729411	-0.737937	-0.696788
AIP-S43	AIP	43	S	-0.037865	0.888287	0.645939	-0.287359	-0.276996	-0.178593	-0.00091104	-0.157299	-0.295945	-0.301446	-0.140629
AKP13-S2563	AKAP13	2563	S	0.298955	0.608238	0.210711	-0.445813	-0.37723	-0.370416	-0.301388	0.105463	-0.246347	-0.157042	-0.00110278
AKP13-S2728	AKAP13	2728	S	-0.154276	0.796627	0.440705	-0.0769075	-0.0203538	0.0493964	-0.120069	-0.104407	-0.213837	-0.153878	-0.312916
AKP13-S1559	AKAP13	1559	S	-0.171111	0.885503	0.620596	-0.527782	-0.36034	-0.378712	-0.324123	-0.395689	-0.600461	-0.451266	-0.827984
AKP13-S1929	AKAP13	1929	S	-0.0814154	0.902781	0.671045	-0.0222946	0.076879	-0.0622494	-0.0441411	-0.121855	-0.204819	-0.168183	0.117389
AKP13-S983	AKAP13	983	S	-0.121468	0.913516	0.699464	-0.24783	-0.227885	-0.18093	-0.236261	-0.190595	-0.467149	-0.199876	-0.521157
AKP13-S1647	AKAP13	1647	S	-0.0737223	0.917599	0.706879	0.0550054	-0.0182544	0.27523	0.15354	0.20513	-0.00965735	0.156178	-0.181018
AKP13-S1602	AKAP13	1602	S	0.0519411	0.952243	0.786507	0.10736	0.147928	0.0667225	0.059456	0.321983	0.201819	-0.0296061	0.0950344
AKP13-S1645	AKAP13	1645	S	0.0299081	0.965134	0.841949	0.13783	0.127985	-0.0298106	0.0749134	0.228626	0.130251	0.13525	-0.0635768
AKP13-S1876	AKAP13	1876	S	0.00968856	0.986557	0.954494	0.146182	0.112832	0.0905055	0.118035	0.251539	0.1487	0.036241	0.0698302
AKP13-S345	AKAP13	345	S	-0.00461479	0.991918	0.978959	-0.0281774	-0.306794	-0.100235	-0.0191889	-0.114476	-0.102413	-0.0436697	-0.212297
AK17A-S537	AKAP17A	537	S	-0.0815972	0.665659	0.261032	0.226928	0.232289	0.235879	0.323732	0.261098	0.138628	0.290374	0.00233935
AK17A-S633	AKAP17A	633	S	0.212796	0.785119	0.407981	-0.625615	-0.790411	-1.36092	-1.13276	-0.345712	-0.459608	-0.934638	-1.31856
AKAP8-S328	AKAP8	328	S	-0.00724107	0.979436	0.912934	0.00375896	0.000881173	0.113278	-0.0289363	0.0401348	-0.0163681	0.0665675	-0.030317
AKP8L-S283	AKAP8L	283	S	0.00969553	0.986407	0.953997	-0.292774	-0.271918	0.121551	0.129475	-0.328113	-0.322583	0.163538	0.212275
AKAP9-S1641	AKAP9	1641	S	0.305526	0.120753	0.00927212	-0.0677874	-0.128199	-0.42744	-0.139976	0.0913734	0.110885	0.0189896	0.237453
AKNA-S1228	AKNA	1228	S	-0.170492	0.218027	0.0284214	0.0306435	0.0610524	0.145727	-0.00872456	-0.0292235	-0.246185	0.00501227	-0.182873
AKNA-S1043	AKNA	1043	S	-0.18121	0.411344	0.0882921	-0.174326	-0.233932	0.0309565	-0.0148491	-0.33244	-0.528259	-0.0657727	-0.190517
AKNA-S316	AKNA	316	S	-0.120071	0.686388	0.278722	-0.148939	-0.0905559	-0.129178	-0.0620576	-0.175405	-0.296355	-0.123254	-0.316
AKNA-S52	AKNA	52	S	-0.0757524	0.767297	0.36772	-0.0140745	-0.0247766	-0.0748915	0.152693	-0.0177673	-0.0920561	-0.074427	-0.0798086
AKNA-T51	AKNA	51	T	-0.0886711	0.794286	0.427204	-0.20254	-0.188492	-0.0417083	-0.041775	0.0117669	-0.202973	-0.313448	-0.324546
AKNA-S997	AKNA	997	S	0.029163	0.912556	0.695694	-0.166298	-0.111057	-0.150216	-0.0677506	-0.0684831	-0.189583	0.00287307	-0.123477
AKNA-S314	AKNA	314	S	-0.030749	0.912556	0.696862	-0.181435	-0.225366	-0.121563	-0.0838534	-0.208022	-0.279056	-0.0422348	-0.205901
ALDOA-S46	ALDOA	46	S	0.122252	0.629736	0.223297	-0.202281	-0.145667	-0.123592	-0.000175301	0.0635118	0.0188887	-0.0120412	-0.0530643
ALDOA-T37	ALDOA	37	T	0.0441313	0.738338	0.333934	-0.0295551	-0.128098	-0.0241659	-0.00522863	0.0421724	-0.0618036	0.0104678	-0.00135915
ALDOA-S39	ALDOA	39	S	-0.0188709	0.818242	0.482818	-0.0898288	-0.102903	-0.0397965	-0.101894	-0.0426316	-0.150476	-0.110076	-0.106723
AMPD2-S114	AMPD2	114	S	0.286354	0.466156	0.11775	-0.703356	-0.715635	-0.275208	-0.49069	-0.12588	-0.609373	-0.424413	0.120193
APC1-S688	ANAPC1	688	S	-0.218101	0.552602	0.167789	0.0283669	0.00266223	-0.159441	-0.0271792	-0.123998	-0.215252	-0.136634	-0.55211
ANC2-S534	ANAPC2	534	S	0.0208963	0.955616	0.805257	-0.136877	-0.184324	-0.1442	-0.0869675	-0.0880401	-0.127314	-0.0651504	-0.188279
ANKH1-S1679	ANKHD1	1679	S	-0.186816	0.58112	0.18885	0.0378802	0.0529852	0.126433	0.155912	0.0750718	-0.158896	0.133003	-0.423229
ANKH1-S1670	ANKHD1	1670	S	-0.0979908	0.851941	0.547853	0.194548	0.109769	0.572438	0.161279	0.293505	-0.131104	0.564133	-0.0804635
ANR11-S276	ANKRD11	276	S	0.0229538	0.968107	0.86114	-0.194194	-0.146714	-0.0956465	-0.180723	-0.169954	-0.218933	0.0420224	-0.178598
ANR17-S2401	ANKRD17	2401	S	-0.195184	0.184257	0.0199606	0.199844	0.28989	0.110119	0.139642	0.0910615	-0.019643	-0.0054116	-0.107247
ANR17-S1709	ANKRD17	1709	S	-0.0164256	0.976062	0.89484	-0.00448835	-0.0916275	-0.143895	-0.0489792	0.0162683	-0.077205	-0.0324836	-0.261272
ANR17-S19	ANKRD17	19	S	-0.00309083	0.991918	0.970717	-0.0789693	-0.0995994	0.00390165	-0.0639249	0.0158078	-0.0366882	0.000644142	-0.230719
AN32A-T15	ANP32A	15	T	0.228845	0.186874	0.0206897	-0.258221	-0.405965	-0.152983	0.0252979	0.123835	-0.0483093	-0.0380558	0.086041
AN32B-T244	ANP32B	244	T	0.015385	0.965134	0.842046	0.230936	0.265792	0.152785	0.203206	0.379386	0.304182	0.225114	0.00557667
ANXA2-T19	ANXA2	19;19	T	-0.138366	0.495706	0.135133	-0.182507	-0.224038	-0.0920766	-0.113824	-0.283084	-0.408681	-0.16638	-0.307766
AP3B1-S276	AP3B1	276	S	0.101821	0.480274	0.125815	-0.00227274	-0.231002	-0.017673	-3.63039e-05	0.128386	0.0858684	-0.00979698	-0.0481589
AP3D1-S658	AP3D1	658	S	0.541633	0.0689556	0.00295524	-0.494354	-0.462773	-0.56066	-0.548516	-0.141017	-0.0770096	0.091092	0.227165
ACPH-S187	APEH	187	S	-0.0102875	0.981755	0.922544	0.0610585	0.00952321	0.177723	0.162409	0.217213	0.117864	0.224017	-0.18953
API5-S470	API5	470	S	-0.145098	0.54131	0.158527	-0.224838	-0.373981	-0.356637	-0.235512	-0.480357	-0.567829	-0.347245	-0.375931
API5-S462	API5	462	S	0.113217	0.584344	0.191466	0.0858492	-0.02415	0.0669081	0.135566	0.293627	0.144529	0.313653	-0.0347651
API5-S464	API5	464	S	0.0497273	0.734917	0.326251	0.0579427	0.0130993	0.0972729	0.12205	0.213077	0.100855	0.148892	0.0264503
MTNB-S87	APIP	87	S	0.070873	0.892948	0.653016	-0.445474	-0.391827	-0.407626	-0.369771	-0.277389	-0.198086	-0.333181	-0.52255
APOBR-T572	APOBR	572	T	-0.0662971	0.784533	0.406659	-0.0324126	-0.0297755	0.0205402	-0.009176	0.0879852	0.00853755	-0.103761	-0.308774
APOBR-T286	APOBR	286	T	0.0597495	0.794833	0.434036	0.0539157	-0.016477	-0.0981729	0.159925	0.169434	0.178558	0.0902272	-0.100029
APOBR-T285	APOBR	285	T	0.0338403	0.912556	0.694903	0.0539157	-0.016477	-0.0531793	0.126158	0.169434	0.178558	0.0711345	-0.173347
DP13A-S401	APPL1	401	S	0.0353357	0.794963	0.437326	-0.050972	-0.0859879	0.0515051	0.0177604	0.00399303	-0.0992902	0.11968	0.0492651
ARAF-S257	ARAF	257	S	-0.0549613	0.906435	0.68089	-0.299767	-0.282825	-0.276427	-0.0801895	-0.151232	-0.238168	-0.205139	-0.564514
ARAP1-S229	ARAP1	229	S	-0.0647228	0.644997	0.234131	0.0644785	0.0884187	-0.0251549	-0.00201766	0.076708	0.016404	-0.0577467	-0.168532
ARAP1-S1419	ARAP1	1419	S	-0.0406826	0.929865	0.728616	-0.0233751	-0.233348	-0.0904015	-0.0303183	-0.22462	-0.0731111	-0.00703685	-0.235405
ARAP1-S1421	ARAP1	1421	S	-0.00405724	0.991918	0.981019	-0.187974	-0.269604	0.18261	0.00547153	-0.180216	-0.240183	0.148131	-0.0134582
ARAP1-S428	ARAP1	428	S	0.00307773	0.991918	0.975192	-0.0113536	-0.0545587	-0.114373	-0.0484402	0.142739	-0.100572	-0.0974074	-0.161175
COPD-S493	ARCN1	493	S	0.169957	0.0341265	0.000718809	-0.27641	-0.270783	-0.276983	-0.162657	-0.0172642	-0.140284	-0.145269	-0.00418879
COPD-S259	ARCN1	259	S	0.468179	0.069772	0.00306498	-0.416158	-0.495089	-0.361662	-0.372558	-0.0938476	0.00422741	0.0412945	0.275575
BIG1-T1081	ARFGEF1	1081	T	0.423044	0.0162417	0.000162417	-0.200746	-0.477091	-0.24702	-0.107888	0.102342	0.286531	0.243312	0.0272458
BIG2-S227	ARFGEF2	227	S	-0.144522	0.276071	0.0416271	0.219306	0.294281	0.156563	0.116556	0.0740071	0.0901601	0.120211	-0.0757582
ARGL1-S77	ARGLU1	77	S	-0.106366	0.371524	0.0719165	0.0473843	0.20398	0.125503	-0.0713105	-0.0214075	-0.0111369	-0.00790759	-0.0794542
ARGL1-S94	ARGLU1	94	S	0.215742	0.380323	0.075657	-0.40489	-0.328324	-0.318902	-0.309807	-0.0881306	-0.401639	-0.195374	0.186187
RHG01-S51	ARHGAP1	51	S	-0.272389	0.088855	0.00488703	-0.0576629	-0.128844	-0.167232	0.0596684	-0.39099	-0.298662	-0.377119	-0.316855
RHG01-S223	ARHGAP1	223	S	0.0289927	0.950165	0.780493	-0.27406	-0.31356	-0.151123	-0.132832	-0.194832	-0.256698	-0.0560857	-0.247988
RHG10-S591	ARHGAP10	591	S	-0.0379603	0.956336	0.806967	-0.224871	-0.0729871	0.0188816	-0.0515465	-0.255267	-0.271598	0.0557492	-0.0112478
RHG15-S64	ARHGAP15	64	S	-0.135322	0.654978	0.250065	0.141839	0.154496	0.104558	0.234537	0.228401	-0.00631446	0.0852222	-0.213168
RHG15-T213	ARHGAP15	213	T	0.0823096	0.665659	0.260139	-0.0763902	-0.252077	-0.231157	0.041742	-0.0440791	-0.0411521	-0.122788	0.0193758
RHG15-S212	ARHGAP15	212	S	0.0717302	0.736503	0.32891	-0.0582365	-0.212297	-0.21375	0.110596	0.0269319	-0.0515679	-0.0826025	0.0204713
RHG15-S43	ARHGAP15	43	S	0.0965496	0.850304	0.543903	-0.0778533	-0.0584535	-0.184347	0.0147531	0.253772	-0.070846	0.0327737	-0.135402
RHG15-S243	ARHGAP15	243	S	0.0586045	0.869699	0.590027	0.061429	-0.0793671	-0.183075	0.128738	0.124206	0.136008	0.166183	-0.264254
RHG25-S487	ARHGAP25	487	S	-0.293363	0.26647	0.0387333	-0.00788773	-0.0518019	0.0322637	0.0173888	-0.0812515	-0.281321	-0.26803	-0.552887
RHG30-S630	ARHGAP30	630	S	-0.370384	0.0344899	0.000752785	0.280145	0.283755	0.0828945	0.40197	-0.248746	-0.169281	0.00179906	-0.0165433
RHG30-S632	ARHGAP30	632	S	-0.376951	0.043159	0.0011134	0.239278	0.254017	0.0828945	0.40197	-0.305215	-0.209684	0.00179906	-0.0165433
RHG30-S1086	ARHGAP30	1086	S	-0.208048	0.111502	0.00788918	0.23975	0.210777	0.122427	0.380236	-0.0405921	0.0177722	0.142805	0.00101351
RHG30-S678	ARHGAP30	678	S	-0.258075	0.471478	0.121583	-0.282031	-0.125914	-0.0485202	-0.170384	-0.567299	-0.576021	-0.110108	-0.405724
RHG30-S327	ARHGAP30	327	S	-0.00606397	0.984984	0.941017	0.269603	0.310524	0.142988	0.243283	0.184882	0.226634	0.284136	0.246489
RHG31;RHG30-S291	ARHGAP31;ARHGAP30	291	S	-0.491811	0.032186	0.000633939	0.219702	0.271666	-0.113032	0.357794	-0.411597	-0.24101	-0.197515	-0.380994
RHG35-S980	ARHGAP35	980	S	-0.0292096	0.928986	0.727263	0.191994	0.144918	0.245452	0.327286	0.238786	0.0904174	0.287959	0.17565
RHG35-S1179	ARHGAP35	1179	S	-0.0267067	0.937649	0.75163	-0.0430017	-0.00333721	0.099957	0.084902	0.0272142	-0.0576761	0.0935188	-0.0313637
RHG35-S975	ARHGAP35	975	S	-0.0275578	0.965134	0.840015	-0.107711	-0.205399	0.0579062	0.0376551	-0.120497	-0.055767	0.0112543	-0.162769
RHG04-S906	ARHGAP4	906	S	-0.250433	0.0819473	0.00406733	0.155525	0.0308122	0.12415	-0.031637	-0.0974661	-0.175738	-0.0661263	-0.383549
HMHA1-S23	ARHGAP45	23	S	-0.159311	0.575733	0.184633	-0.0438919	-0.0111089	-0.0502021	0.00148568	-0.00504316	-0.254451	-0.0999033	-0.381563
HMHA1-S582	ARHGAP45	582	S	0.113403	0.648647	0.243243	-0.0668026	-0.0124529	0.095546	0.139952	0.398936	0.147454	0.153231	-0.089767
HMHA1-S578	ARHGAP45	578	S	-0.0464228	0.854446	0.559712	0.190799	0.106789	0.133325	0.227057	0.200875	0.0979512	0.233805	-0.060352
HMHA1-S951	ARHGAP45	951	S	0.00543428	0.984984	0.941011	0.136705	0.0265721	-0.0587314	0.0457712	0.18724	0.141335	0.0339278	-0.19045
RHG09-S113	ARHGAP9	113	S	-0.0529137	0.881469	0.61097	-0.303517	-0.291245	-0.238171	-0.297734	-0.237417	-0.396054	-0.271199	-0.437652
RHG09-S475	ARHGAP9	475	S	-0.0710643	0.881469	0.612808	-0.461985	-0.322022	-0.305368	-0.344886	-0.423489	-0.258353	-0.418215	-0.618462
RHG09-T145	ARHGAP9	145	T	0.0176375	0.976062	0.894735	-0.401367	-0.337651	-0.414588	-0.404636	-0.260356	-0.329289	-0.447927	-0.45012
ARHG1-S863	ARHGEF1	863	S	0.130879	0.654978	0.25012	-0.477963	-0.493094	-0.322485	-0.276327	-0.128186	-0.292721	-0.285827	-0.339616
ARHG1-S798	ARHGEF1	798	S	0.152371	0.673235	0.26626	-0.64374	-0.742928	-0.514002	-0.274871	-0.384003	-0.403324	-0.420156	-0.358572
ARHG1-S10	ARHGEF1	10	S	0.169885	0.794286	0.427041	-0.572171	-0.415454	-0.0590531	0.168641	-0.159131	-0.446026	0.264033	0.142626
ARHGG-S492	ARHGEF16	492	S	-0.0778925	0.78151	0.396205	0.311242	0.208789	0.312855	0.0362629	0.152234	0.0831684	0.295202	0.0269747
ARHG2-T152	ARHGEF2	152	T	-0.0899702	0.335821	0.0597282	-0.109405	-0.124333	-0.0216435	0.0181024	-0.144013	-0.0821356	-0.171807	-0.199205
ARHG2-S696	ARHGEF2	696	S	0.221066	0.466156	0.117009	-0.186554	-0.322542	-0.485773	-0.245968	-0.0299812	0.0777639	-0.151549	-0.252805
ARHG2-S932	ARHGEF2	932	S	0.142977	0.736597	0.330876	-0.0882634	-0.302405	-0.138753	0.185635	0.309208	-0.090977	0.155162	-0.145272
ARHG2-S886	ARHGEF2	886	S	-0.0224522	0.965134	0.842535	-0.0775505	-0.0882182	-0.146804	-0.00642578	-0.0363917	-0.042677	-0.120724	-0.209015
ARHG2-S174	ARHGEF2	174	S	-0.0127595	0.968107	0.85975	-0.0455518	0.0184298	-0.21626	-0.0757186	-0.0881379	-0.080379	-0.186609	-0.0150129
ARHG6-S640	ARHGEF6	640	S	0.166367	0.597642	0.203707	-0.646442	-0.627049	-0.548979	-0.408056	-0.203756	-0.526894	-0.332029	-0.50238
ARHG6-S684	ARHGEF6	684	S	0.0319163	0.968107	0.86472	-0.22277	-0.32934	-0.675385	-0.453918	-0.0573378	-0.226227	-0.531094	-0.739089
ARHG6-S622	ARHGEF6	622	S	-0.00503301	0.991918	0.976267	-0.834926	-0.704742	-0.685757	-0.71193	-0.655572	-0.786362	-0.691888	-0.823665
ARHG7-S694	ARHGEF7	694	S	0.150514	0.353646	0.0663087	-0.248377	-0.391803	-0.285398	-0.273309	-0.129419	-0.182112	-0.196026	-0.0892755
ARHG7-S249	ARHGEF7	249	S	0.00483121	0.984984	0.949255	-0.0884281	-0.251126	-0.12025	-0.131199	-0.0358441	-0.236946	-0.058464	-0.240423
ARI1A-S1755	ARID1A	1755	S	0.226081	0.216883	0.0280399	-0.109888	-0.278155	-0.21313	0.0523589	0.220918	0.113532	0.0996827	-0.0786224
ARI1A-S772	ARID1A	772	S	0.104088	0.747917	0.343241	-0.166345	-0.155693	-0.124321	-0.178916	-0.256814	0.0841393	-0.0400229	0.00377489
ARI1A-S1944	ARID1A	1944	S	0.0276824	0.95657	0.810351	-0.0850821	-0.2972	-0.00134845	0.0322788	-0.0123099	-0.20912	0.193684	-0.212877
ARI1A-S696	ARID1A	696	S	0.0115141	0.968107	0.863804	-0.0131545	0.0104197	0.0379507	0.0187035	0.104898	-0.0584209	0.114084	-0.0605854
ARI3A-S101	ARID3A	101	S	-0.0554471	0.918226	0.708438	0.0744174	0.144265	0.467027	0.32459	0.098104	0.0610642	0.371414	0.257929
ARI3B-S377	ARID3B	377	S	-0.152584	0.654978	0.250762	0.643122	0.748899	0.708198	0.476113	0.553052	0.462239	0.488199	0.462504
AR6P4-S148	ARL6IP4	148	S	-0.310835	0.110749	0.00759423	0.115784	0.14719	0.0594017	-0.048298	-0.271095	-0.0912746	-0.242813	-0.364082
ASCC3-S2195	ASCC3	2195	S	0.0406477	0.932432	0.732404	-0.477929	-0.418179	-0.00261618	-0.113532	-0.31837	-0.419689	-0.052709	-0.058896
ASML-S239	ASMTL	239	S	0.0155868	0.974595	0.886761	-0.075991	-0.134532	-0.0139448	-0.131753	-0.00017088	0.0443087	-0.0807735	-0.257237
ASPC1-S275	ASPSCR1	275	S	0.0745322	0.875112	0.60289	-0.0283134	-0.243916	-0.101953	0.135941	0.115254	-0.0363973	0.138448	-0.157417
ATAD2-S327	ATAD2	327	S	-0.169126	0.320334	0.0548001	0.0264713	0.0758556	0.190841	0.0260589	-0.057454	-0.0792604	0.0274547	-0.24802
ATAD2-S1302	ATAD2	1302	S	0.13718	0.546469	0.161794	-0.0989322	-0.204811	-0.163747	-0.236741	0.0134918	-0.0544168	-0.10432	-0.0102658
ATM-S1981	ATM	1981	S	0.0524566	0.818242	0.483228	0.115414	0.0951397	-0.0837764	-0.0045936	0.247695	0.124356	0.01743	-0.0574703
AT2A2-S663	ATP2A2	663	S	0.0214169	0.952243	0.784342	0.0613049	0.0878037	-0.0297082	0.0562016	0.131017	0.156513	0.0971907	-0.123451
ATRX-S875	ATRX	875	S	-0.190235	0.440804	0.103746	0.100674	0.0800138	0.405005	0.376701	-0.0266418	-0.02234	0.282229	-0.0317932
ATRX-S1061	ATRX	1061	S	-0.151678	0.485698	0.129836	0.0354082	0.031554	0.126187	-0.0497137	-0.0720303	-0.113957	0.00993281	-0.287221
ATRX-S876	ATRX	876	S	-0.129346	0.523628	0.148299	0.103784	0.0819061	-0.053254	-0.00735767	-0.0158692	-0.0423655	-0.0331484	-0.300924
ATRX-S677	ATRX	677	S	0.0758457	0.75912	0.35856	0.0296584	-0.222207	-0.213493	-0.135156	0.0892221	-0.0202515	-0.0827328	-0.224053
ATRX-S1527	ATRX	1527	S	-0.118844	0.801114	0.444906	0.0238607	-0.145193	0.0815753	0.0492989	0.0172435	-0.237342	0.153333	-0.399067
ATRX-S598	ATRX	598	S	-0.0296098	0.953088	0.790513	-0.047436	-0.225614	0.108654	-0.00244544	0.0929243	-0.120157	0.0688155	-0.326864
ATX2-T741	ATXN2	741	T	0.0158514	0.971636	0.876377	-0.149399	-0.147354	-0.217968	-0.00754232	0.0599332	-0.0779151	-0.126903	-0.313973
ATX2-S743	ATXN2	743	S	0.0123004	0.982854	0.926126	-0.0231081	-0.0676584	-0.259522	-0.095986	0.0866541	-0.0890952	-0.185898	-0.208733
ATX2L-S684	ATXN2L	684	S	-0.420238	0.387353	0.0789923	-0.0464154	0.0644224	-0.128051	-0.136947	-0.438602	-0.362683	-0.876297	-0.250363
ATX2L-S339	ATXN2L	339	S	-0.0619365	0.863804	0.574959	-0.0581573	-0.0395433	-0.0609682	-0.0642626	0.0888844	-0.134207	0.00607159	-0.431427
ATX2L-S594	ATXN2L	594	S	-0.0335159	0.943428	0.766535	-0.169393	-0.22049	-0.0822799	-0.159141	-0.101127	-0.282396	-0.0753076	-0.306537
ATX2L-S391	ATXN2L	391	S	-0.0146857	0.983495	0.928349	-0.193057	-0.255611	-0.176318	-0.352061	-0.0101111	-0.290215	-0.182227	-0.553236
ATX2L-S306	ATXN2L	306	S	0.00926497	0.984984	0.94045	-0.17016	-0.161993	-0.1068	-0.192087	0.0288082	-0.0758976	-0.0402726	-0.506617
ATX2L-S111	ATXN2L	111	S	-0.00327823	0.99142	0.969113	-0.326406	-0.186361	-0.217481	-0.282242	-0.245879	-0.247857	-0.299274	-0.232592
ATX2L-S559	ATXN2L	559	S	0.00133355	0.991918	0.977094	-0.068765	-0.0696577	-0.0556703	-0.112681	-0.0289298	-0.116873	-0.0673952	-0.0882415
AUP1-T367	AUP1	367	T	0.0368455	0.953088	0.79303	0.0617483	-0.0978486	0.211526	-0.0829863	0.17261	-0.168411	0.299302	-0.0636804
BAP18-S96	BAP18	96	S	0.200261	0.343289	0.0629318	-0.262652	-0.343778	-0.217786	-0.180481	0.152162	-0.105294	-0.0300568	-0.220465
BGIN;3BP1-S272	BARGIN;SH3BP1	272;264	S	0.146414	0.78151	0.398291	-0.174281	-0.122235	0.0363893	0.30653	0.0586256	-0.15695	0.251535	0.47885
BGIN;3BP1-S558	BARGIN;SH3BP1	558;550	S	-0.0102283	0.979436	0.91434	0.117199	-0.0154821	-0.0575468	-0.0575869	0.153203	0.0137188	-0.0159743	-0.205278
BAZ1A-S1413	BAZ1A	1413	S	-0.104068	0.291081	0.0456364	0.0293867	0.025238	0.177338	0.0260442	0.00585497	-0.0899853	0.0329943	-0.10713
BAZ1B-S1342	BAZ1B	1342	S	-0.0780557	0.57953	0.186484	0.0134745	0.0438575	-0.0237595	0.022134	0.00405723	-0.157972	-0.0466836	-0.0559172
BAZ1B-S345	BAZ1B	345	S	-0.114955	0.599186	0.205332	0.0918767	0.0939869	0.14408	0.0783753	0.112148	-0.0653485	0.148882	-0.247181
BAZ1B-S349	BAZ1B	349	S	-0.0870839	0.806763	0.453228	0.0262318	-0.057134	0.158841	0.0412909	0.0665805	-0.0593763	0.160139	-0.346448
BAZ1B-S312	BAZ1B	312	S	0.0867715	0.81163	0.465928	-0.136593	-0.380961	0.0115539	0.152399	0.102375	-0.0410905	0.136655	-0.204455
BAZ1B-S1468	BAZ1B	1468	S	-0.0462667	0.850304	0.544195	0.0160968	0.0624498	0.170329	0.137277	0.114216	0.0374936	0.193638	-0.144261
BAZ1B-S947	BAZ1B	947	S	0.0225244	0.960142	0.816529	-0.106955	-0.185224	-0.103056	0.112992	0.0328465	-0.00360997	-0.102881	-0.118501
BCL3-S382	BCL3	382	S	0.0179284	0.978311	0.899696	-0.401646	-0.207033	-0.550287	-0.0648553	-0.280281	-0.345464	-0.484623	-0.0417393
BCL3-S41	BCL3	41	S	-0.00900004	0.979436	0.916394	-0.174923	0.0235418	-0.210813	0.0792281	-0.134639	-0.0680822	-0.197374	0.0811296
BCLF1-S397	BCLAF1	397	S	-0.13822	0.0455135	0.00134739	0.0509659	0.165672	0.113605	0.152569	-0.00344093	-0.059129	0.0655005	-0.072998
BCLF1-S690	BCLAF1	690	S	0.422083	0.0550026	0.0018858	-0.210582	-0.572364	-0.186231	-0.137114	0.345109	0.0491801	0.0550143	0.13274
BCLF1-S502	BCLAF1	502	S	-0.609067	0.112717	0.00809145	-0.00362996	0.646506	0.739282	-0.256954	-0.348447	-0.329496	-0.26324	-0.369883
BCLF1-S884	BCLAF1	884	S	-0.237866	0.134297	0.0110736	0.173741	0.379743	0.179854	0.487452	0.203963	-0.0494539	0.195457	-0.0806408
BCLF1-S760	BCLAF1	760	S	-0.166656	0.310264	0.051526	-0.0475942	0.112157	0.0602685	0.0166983	-0.104703	-0.316766	0.00793656	-0.11156
BCLF1-S198	BCLAF1	198	S	0.120838	0.358032	0.0677703	-0.240905	-0.0802418	-0.000582277	-0.110729	0.0322049	-0.107234	0.0223226	0.103602
BCLF1-S496	BCLAF1	496	S	-0.0874674	0.394446	0.0812841	0.0992758	0.17612	0.192964	0.156641	0.164618	0.0151193	0.144086	-0.0486928
BCLF1-S268	BCLAF1	268	S	-0.117523	0.440804	0.103711	-0.0484393	-0.00788201	0.0691888	-0.05759	-0.0720431	-0.175797	-0.116823	-0.15015
BCLF1-S648	BCLAF1	648	S	-0.0678759	0.488962	0.132718	0.0129008	0.13963	0.0640479	0.149361	0.0889747	-0.0689883	0.0994614	-0.0250113
BCLF1-S714	BCLAF1	714	S	-0.116555	0.590318	0.197081	-0.0630432	0.198584	-0.0802277	-0.0355206	-0.177936	0.0538635	-0.122493	-0.199863
BCLF1-S512	BCLAF1	512	S	0.107696	0.713382	0.300385	0.127154	-0.00535681	-0.123299	0.371944	0.342905	0.144092	0.272216	0.0420137
BCLF1-S531	BCLAF1	531	S	-0.0480298	0.811498	0.463069	-0.10763	-0.0149445	0.0726784	0.0970501	-0.0397882	-0.122055	0.105452	-0.0885744
BCLF1-S658	BCLAF1	658	S	0.0367575	0.862835	0.573092	-0.0100699	-0.0221462	-0.117647	0.17085	0.121757	-0.0216678	0.124507	-0.0565796
BCLF1-S148	BCLAF1	148	S	0.0376873	0.965134	0.845872	-0.194935	-0.0285962	-0.374017	-0.104922	-0.253066	-0.218224	-0.432128	0.351697
BCLF1-S177	BCLAF1	177	S	0.00897036	0.974213	0.884639	0.00354038	0.00256813	0.0284198	0.285116	0.14265	0.0421504	0.170059	0.00066679
BCLF1-T661	BCLAF1	661	T	-0.0145145	0.984984	0.940475	-0.452822	-0.467428	-0.485727	-0.497502	-0.419204	-0.664105	-0.520647	-0.357581
BCLF1-T402	BCLAF1	402	T	-8.26231e-05	0.9999	0.999252	-0.0235879	-0.0444853	0.0864824	0.330992	0.107076	0.0137744	0.259097	-0.0308771
BIN1-S331	BIN1	331	S	-0.224847	0.212968	0.0269425	0.00135748	-0.0140287	0.0519468	-0.103595	-0.222906	-0.329408	-0.128296	-0.2831
BIN1-S296	BIN1	296	S	-0.0727142	0.368613	0.0709327	-0.0584808	-0.0355505	0.00193449	0.0490355	-0.093915	-0.139619	-0.0406843	-0.0596997
BIN1-S298	BIN1	298	S	-0.0574772	0.72525	0.315951	0.00184162	0.0356292	-0.106138	-0.0341365	-0.07156	-0.128627	-0.0155095	-0.117017
BIN2-S444	BIN2	444	S	-0.219809	0.125113	0.0100252	0.227163	0.256403	0.314308	0.0214754	0.0716447	-0.0374804	0.0728151	-0.166863
BIN2-S280	BIN2	280	S	-0.295672	0.252258	0.0362349	-0.174944	-0.046893	-0.0877271	-0.00533129	-0.332179	-0.473543	-0.233724	-0.458137
BIN2-S458	BIN2	458	S	-0.090421	0.590318	0.198283	0.149782	0.211805	0.092912	0.149549	0.126168	0.0529012	0.182405	-0.11911
BIN2-S398	BIN2	398	S	-0.116759	0.685986	0.278069	-0.313356	-0.258982	-0.164653	-0.222432	-0.468914	-0.306427	-0.234524	-0.416592
BIN2-S259	BIN2	259	S	0.0355628	0.932432	0.733589	-0.0238574	0.0774404	0.298215	0.0825754	0.174763	0.0694757	0.400678	-0.0682919
BIRC6-S480	BIRC6	480	S	0.0572155	0.794286	0.430049	0.0338066	-0.0548198	-0.0511428	0.0732239	0.214495	0.0918702	0.0783439	-0.154779
BD1L1-S484	BOD1L1	484	S	0.144479	0.485698	0.12896	-0.253325	-0.325078	-0.000348054	-0.0406264	-0.0380584	-0.0386058	-0.0393028	0.0745066
BD1L1-S3029	BOD1L1	3029	S	-0.0508546	0.713927	0.303821	-0.0103424	-0.0198644	-0.00568217	0.144305	0.00215274	-0.0577407	0.0559556	-0.0953703
BD1L1-S266	BOD1L1	266	S	0.0835088	0.777491	0.385301	-0.182598	-0.23772	-0.294772	-0.0786011	-0.0876017	-0.162032	-0.215155	0.00513257
BD1L1-S3019	BOD1L1	3019	S	0.0458673	0.873574	0.600894	0.192053	-0.0426835	-0.0054548	0.193432	0.338336	0.106748	0.161767	-0.0860356
BD1L1-S1531	BOD1L1	1531	S	-0.0283153	0.965134	0.836777	0.13755	-0.0742682	0.45181	0.109719	0.417133	0.157198	0.0842373	-0.14702
BPTF-S216	BPTF	216	S	0.18506	0.328568	0.0569035	0.175881	-0.0407798	0.0165429	0.357862	0.431143	0.328848	0.316751	0.173004
BPTF-S2471	BPTF	2471	S	0.0175448	0.95115	0.781728	0.196187	0.0573506	0.153563	0.22923	0.21877	0.14016	0.251657	0.0959231
BRCA1-S1499	BRCA1	1499	S	-0.151803	0.52166	0.146996	0.105864	0.187969	0.00896201	0.173751	0.0362938	0.0493921	0.0095747	-0.225929
BRCA1-S1524	BRCA1	1524	S	0.0367771	0.940788	0.756829	-0.128345	0.0414773	-0.148277	-0.0251811	0.0726256	0.124471	-0.00787335	-0.302441
BRD1-S128	BRD1	128	S	0.0492422	0.906125	0.676681	-0.219091	-0.0489145	0.129742	0.0591849	0.15966	0.101782	0.123499	-0.26705
BRD2-S633	BRD2	633	S	0.0540445	0.767426	0.373639	0.00373043	-0.0482094	-0.0909411	0.0320476	0.0756343	0.0268108	0.123044	-0.112683
BRD2-S298	BRD2	298	S	0.0477993	0.81902	0.485791	0.04571	0.0248304	0.110514	0.12358	0.171735	0.13165	0.192073	0.000373331
BRD2-S301	BRD2	301	S	0.0185244	0.952243	0.784275	0.163851	0.0705107	0.204924	0.174394	0.204801	0.046427	0.383677	0.0528715
BRD4-S1117	BRD4	1117	S	0.148054	0.0935532	0.00551295	-0.000490383	-0.0330244	-0.0300412	-0.103122	0.203824	0.0517253	0.0655099	0.104478
BTF3-S30	BTF3	30	S	-0.377646	0.069772	0.00303114	0.11534	0.15022	0.112364	0.274916	-0.514574	-0.283545	-0.0125794	-0.0470438
BUB1B-S1043	BUB1B	1043	S	-0.0412909	0.870827	0.596205	-0.0679404	0.121019	0.174266	0.0571258	0.0228967	0.0613225	-0.0166646	0.0517521
BUD13-S325	BUD13	325	S	-0.244157	0.209355	0.0261045	0.0359409	0.127183	0.290468	-0.278929	-0.103189	-0.232544	-0.247956	-0.218275
BUD13-S358	BUD13	358	S	-0.0972258	0.543945	0.159733	-0.175677	-0.233535	-0.0115757	-0.0562782	-0.314866	-0.268229	-0.172675	-0.110199
BUD13-T135	BUD13	135	T	-0.064577	0.731522	0.321347	0.250283	0.0826133	0.182651	0.0503209	0.168951	0.116935	0.0659927	-0.0443186
BUD13-S271	BUD13	271	S	-0.0602523	0.736503	0.328799	0.0665672	0.114721	0.0671048	0.0713376	-0.0603204	0.121547	0.0995274	-0.0820325
BUD13-T159	BUD13	159	T	0.0320701	0.801114	0.447129	0.0610212	-0.0474995	0.0238579	0.0219521	0.0861353	0.10392	0.00286354	-0.00530678
BUD13-S248	BUD13	248	S	0.0281097	0.935033	0.737674	-0.0281212	-0.0453537	0.0532087	0.121303	-0.144712	-0.0743854	0.280334	0.152238
BYST-S414	BYSL	414	S	-0.149881	0.532844	0.153193	-0.140536	-0.11588	-0.144985	-0.166516	-0.32219	-0.435019	-0.189893	-0.22034
5MP2-S411	BZW1	411	S	0.148438	0.575733	0.184641	-0.103531	-0.0700083	-0.218754	0.0408825	0.18984	-0.0353626	-0.152345	0.240208
5MP2-S413	BZW1	413	S	0.234541	0.752833	0.350222	-0.31034	-0.166683	-0.445478	-0.00638159	0.243138	-0.320221	-0.285261	0.371625
C2C2L-S662	C2CD2L	662	S	0.0454206	0.887484	0.642454	-0.215899	-0.282527	-0.1509	-0.0771495	-0.195191	-0.129979	0.0754768	-0.295099
ASHWN-S143	C2orf49	143	S	0.433716	0.417619	0.0914022	-0.394324	-0.671359	-0.286405	-0.361205	-0.282596	-0.405566	-0.00245981	0.712192
TLS1-S15	C9orf78	15	S	0.786992	0.0341265	0.000731282	-0.48967	-0.306064	-0.526253	0.089684	0.761398	0.561709	0.172141	0.420419
TLS1-S261	C9orf78	261	S	0.142618	0.273905	0.0405966	0.00441836	-0.0160085	0.041763	-0.0102959	0.236989	0.115849	0.271296	-0.0337875
CATIN-S489	CACTIN	489	S	-0.00971705	0.97858	0.904837	0.137629	0.109669	0.0781084	0.321389	0.322414	0.145167	0.180914	-0.0405687
PYR1-S1406	CAD	1406	S	0.340861	0.154772	0.0145927	-0.287135	-0.379819	-0.381346	-0.409822	-0.211879	0.113479	-0.0996869	0.103408
PYR1-S1859	CAD	1859	S	-0.0896284	0.793152	0.419781	-0.197752	-0.312112	-0.0964875	-0.201445	-0.199479	-0.288573	-0.209766	-0.468494
PYR1-S1407	CAD	1407	S	0.129236	0.81163	0.469452	-0.500601	-0.457877	-0.21766	-0.264573	-0.297641	-0.450295	-0.294163	0.118332
KCC2D-T337	CAMK2D	337	T	0.150985	0.552607	0.169072	-0.00581058	-0.165494	0.0600854	-0.260165	0.268929	0.174733	-0.121904	-0.0892041
KCC2G-T287	CAMK2G	287	T	0.184325	0.471478	0.119869	-0.422319	-0.329915	-0.514343	-0.3515	0.0437744	-0.24454	-0.532646	-0.147367
CALX-S554	CANX	554	S	0.836698	0.0585688	0.0021432	-0.116456	-0.67611	-0.774083	0.201284	0.842717	0.544448	0.518423	0.0758367
CALX-S564	CANX	564	S	0.33266	0.111502	0.00784796	0.000507666	-0.154568	-0.0698499	0.110692	0.448315	0.337373	0.487047	-0.0553127
CALX-T562	CANX	562	T	0.584253	0.137036	0.0116384	0.0435389	-0.361432	-0.516226	0.188425	0.738933	0.509938	0.491223	-0.0487782
CALX-S583	CANX	583	S	0.150222	0.644997	0.236747	-0.00707748	-0.0778399	-0.0670606	0.0964005	0.281642	0.192389	0.265234	-0.193954
CAP1-T307	CAP1	307	T	-0.495504	0.0737398	0.0033973	-0.142559	0.191105	0.146093	-0.44739	-0.579633	-0.561637	-0.601248	-0.492251
CAP1-S308	CAP1	308	S	-0.174348	0.154466	0.0145088	-0.0172357	0.0136455	0.165949	-0.0818507	-0.181996	-0.197348	-0.222251	-0.0152884
CAP1-S34	CAP1	34	S	-0.056963	0.965134	0.839935	-0.321566	-0.457707	-0.456171	-0.432125	-0.199739	-0.500579	-0.268791	-0.926313
CAP1-S36	CAP1	36	S	0.00869002	0.986682	0.955319	-0.312744	-0.490725	-0.116317	-0.253635	-0.163284	-0.477105	-0.177196	-0.321076
CAR11-S886	CARD11	886	S	-0.391931	0.0282823	0.000454537	0.0871909	0.153914	0.358255	0.212139	-0.128839	-0.174556	-0.089664	-0.363164
CAR11-S512	CARD11	512	S	-0.34057	0.110749	0.0075757	0.227778	0.075427	0.103635	0.278893	0.0170664	-0.428258	-0.11827	-0.147087
CAR11-S466	CARD11	466	S	-0.0917845	0.784533	0.406733	0.225998	0.183507	0.123172	0.0805543	0.240504	0.0661265	0.104283	-0.16482
CAR11-S925	CARD11	925	S	-0.0648872	0.830254	0.502007	-0.144738	-0.203004	-0.00287826	-0.0975556	-0.0929252	-0.313757	-0.0512431	-0.2498
CAR11-S593	CARD11	593	S	0.0194439	0.965134	0.835708	0.138199	0.2489	0.151568	0.0457916	0.0666944	0.135485	0.0254929	0.434562
CHSP1-S30	CARHSP1	30	S	0.334182	0.354589	0.0666122	-0.239427	-0.255958	-0.516353	-0.579639	0.0389098	0.10594	-0.0517917	-0.347708
CHSP1-S52	CARHSP1	52	S	-0.104596	0.767297	0.367586	-0.282567	-0.151528	-0.0609861	-0.155363	-0.208398	-0.199901	-0.178863	-0.481668
CHSP1-S41	CARHSP1	41	S	-0.0691799	0.81163	0.470402	0.129819	0.0681854	0.0618345	0.208508	0.170885	0.00305638	0.206303	-0.188617
CARL2-S1120	CARMIL2	1120	S	-0.103481	0.680785	0.274745	-0.0870581	-0.0364143	-0.112166	-0.0275118	-0.0619685	-0.171658	-0.0823562	-0.36109
CARL2-S1423	CARMIL2	1423	S	0.0582316	0.794963	0.437388	0.109791	0.175601	-0.0783778	0.00457164	0.217404	0.213768	0.123478	-0.110137
CARL2-S1157	CARMIL2	1157	S	0.0316226	0.900485	0.666895	-0.118876	0.0220603	-0.108528	-0.0204352	0.0507297	-0.0489491	0.0727413	-0.173811
CARL2-S1395	CARMIL2	1395	S	-0.00318731	0.991918	0.973854	0.203584	0.307307	0.0995317	0.0613495	0.291317	0.138079	0.172094	0.0575342
CASP2-S340	CASP2	340	S	0.199674	0.585303	0.192732	-0.066353	-0.418753	-0.209671	0.122125	0.265495	0.0813627	0.144864	-0.265676
ICAL-T135	CAST	135	T	0.204135	0.590318	0.197588	-0.403173	-0.591929	-0.225763	-0.222357	-0.59062	0.198675	-0.0184982	-0.216239
ICAL-S243	CAST	243	S	-0.0699292	0.952243	0.786541	-0.740747	-0.730922	-0.397481	-0.472733	-0.626674	-0.819265	-0.354847	-0.820815
CBL-S668	CBL	668	S	0.580652	0.100895	0.00650391	-0.411945	-0.321942	-0.554182	-0.437514	0.393293	-0.114085	-0.201752	0.51957
CBL-S483	CBL	483	S	-0.0282848	0.912556	0.694061	-0.0237085	0.0521567	-0.0192771	-0.0382646	0.0646125	-0.00882691	-0.0423442	-0.155674
CBX3-S93	CBX3	93	S	0.272853	0.230168	0.0308959	-0.211802	-0.367642	-0.109502	-0.143198	0.264469	-0.159936	0.0646522	0.0900805
CBX3-S95	CBX3	95	S	0.163677	0.234754	0.0319433	-0.028721	-0.122314	-0.0847731	0.0540842	0.14731	0.140197	0.105194	0.0802836
CBX3-S97	CBX3	97	S	0.051064	0.732528	0.322051	-0.0810706	-0.0922617	0.089738	-0.0310031	0.0567801	0.0150875	0.0145857	0.00320555
CBX5-S14	CBX5	14	S	0.140855	0.41131	0.0877137	-0.104557	0.0239813	-0.173179	-0.0682049	0.144653	0.0817225	-0.044291	0.0593758
C2D1A-S455	CC2D1A	455	S	-0.01356	0.971751	0.879253	-0.0856737	-0.2254	0.160957	-0.0277206	0.0390546	-0.152882	0.0773231	-0.195573
CCAR2-T484	CCAR2	484	T	0.112804	0.463838	0.115297	-0.213457	-0.236975	-0.00591475	0.0118924	-0.00556558	-0.148338	0.124775	0.0358911
CCD25-S204	CCDC25	204	S	-0.0711314	0.782422	0.402494	-0.0279288	0.126237	0.110724	0.0170338	-0.0745109	-0.0466445	0.135551	-0.0728547
CCDC6-S244	CCDC6	244	S	-0.0804585	0.644997	0.236424	-0.00308704	-0.113608	-0.0326973	0.115679	-0.237207	-0.0567993	-0.00286489	-0.0586765
CCDC6-S419	CCDC6	419	S	-0.00230951	0.994007	0.987262	0.205279	0.0925491	0.206891	0.22718	0.0859194	0.284731	0.10622	0.245791
CCD86-S91	CCDC86	91	S	-0.0928657	0.717533	0.308761	0.148752	0.11694	0.0153032	0.0460273	0.181661	0.119653	-0.0774261	-0.268329
CCD86-S69	CCDC86	69	S	0.0348737	0.940788	0.757069	0.079634	-0.0868436	-0.112179	-0.0422983	0.0400354	0.0458209	-0.0590835	-0.048965
CCD86-S47	CCDC86	47	S	-0.0287555	0.94321	0.765559	0.123834	0.0307443	-0.0854575	-0.0943874	0.208546	0.0199571	-0.214325	-0.154467
CCD86-S113	CCDC86	113	S	-0.0101086	0.965134	0.852407	0.132916	0.0504477	0.124258	0.113213	0.0857371	0.0508574	0.211554	0.0322521
CCD86-S110	CCDC86	110	S	0.0171268	0.965134	0.854488	0.2736	0.329628	0.0819081	0.234721	0.34552	0.343746	0.232638	0.0664611
CCD86-S18	CCDC86	18	S	0.00964364	0.97831	0.898538	0.256447	0.227607	0.103731	0.113585	0.34139	0.262932	0.183164	-0.0475411
CC88B-S1379	CCDC88B	1379	S	0.348753	0.0677888	0.00273576	-0.123302	-0.189039	-0.294173	-0.0464094	0.264417	-0.00290569	0.272905	0.207671
CC88B-S1345	CCDC88B	1345	S	-0.100676	0.717533	0.308166	-0.0428595	0.0247664	-0.182157	-0.154685	0.0419572	-0.215435	-0.34803	-0.236131
CC88B-S1408	CCDC88B	1408	S	0.113728	0.752833	0.351143	0.0139615	0.0127114	0.334877	0.23964	0.214212	0.0946161	0.593354	0.153922
CC88B-S596	CCDC88B	596	S	-0.0427043	0.835822	0.510311	-0.0522382	0.0935039	0.134662	0.06663	-0.0985206	0.0121454	0.0977103	0.0604049
CC88B-S514	CCDC88B	514	S	-0.0324124	0.965134	0.844662	0.573221	0.206102	-0.0306053	0.182841	0.460216	0.39507	0.169009	-0.222386
CC88B-S1370	CCDC88B	1370	S	0.030514	0.969297	0.870146	0.204071	0.192392	0.459677	0.24898	0.365569	0.0707528	0.696828	0.0940272
CC88B-S436	CCDC88B	436	S	0.00326055	0.990362	0.964223	-0.183515	-0.20001	-0.130191	-0.056311	-0.116175	-0.194417	-0.14435	-0.102043
CCM2-S384	CCM2	384	S	0.0136686	0.965134	0.850733	0.0699207	0.0788483	-0.0079774	-0.0192967	0.165802	0.0631535	0.0643237	-0.11711
CCNK-S340	CCNK	340	S	-0.0503062	0.803433	0.449367	0.162466	0.224442	0.174795	0.15935	0.20816	0.116379	0.193273	0.00201634
CCR1-S352	CCR1	352	S	-0.128597	0.734709	0.325178	0.359252	0.355982	0.321181	0.143851	0.477285	0.290003	0.1604	-0.261807
TCPB-S260	CCT2	260	S	0.0267657	0.965952	0.856872	-0.681566	-0.513806	-0.459719	-0.396228	-0.496385	-0.395002	-0.544777	-0.508091
CCZ1B;CCZ1-S266	CCZ1B;CCZ1	266;266	S	0.106548	0.573925	0.182016	0.0447387	-0.172802	-0.10545	0.150539	0.215725	0.109261	0.0972069	-0.0789748
CD2AP-S458	CD2AP	458	S	0.434513	0.415609	0.0904555	-0.496936	-0.387392	-0.338448	-0.298164	0.801818	-0.220998	-0.206905	-0.156804
PRP17-S43	CDC40	43	S	0.0104646	0.984984	0.939173	0.114396	-0.0391377	-0.00376475	0.331244	0.190214	-0.0545833	0.398565	-0.0895999
CD11B-S115	CDK11B	115	S	0.129879	0.209355	0.0260801	0.122438	0.00778937	0.0376373	-0.0930119	0.207374	0.139941	0.213389	0.033663
CD11B;CD11A-S65	CDK11B;CDK11A	65;65	S	0.128231	0.125053	0.00983902	-0.0144757	-0.0924406	0.0706111	-0.00934308	0.110934	0.207281	0.14848	0.000579317
CD11B;CD11A-T61	CDK11B;CDK11A	61;61	T	0.155142	0.199535	0.0234453	0.0547402	-0.0818747	0.0730033	-0.0167959	0.299036	0.150735	0.214775	-0.014904
CD11B;CD11A-S47	CDK11B;CDK11A	47;47	S	0.263358	0.369209	0.0713364	0.262077	-0.0341679	-0.313346	0.219611	0.500707	0.220502	0.35629	0.110107
CD11B;CD11A-S752	CDK11B;CDK11A	752;740	S	0.0878296	0.801114	0.445633	0.0465551	-0.104841	-0.292047	0.0999579	0.248465	0.0494596	0.0471137	-0.244095
CD11B;CD11A-S234	CDK11B;CDK11A	234;222	S	-0.0653991	0.849045	0.540356	0.229859	0.0668331	-0.113295	0.0231934	0.186775	0.0134742	0.0115754	-0.26683
CD11B;CD11A-S589	CDK11B;CDK11A	589;577	S	-0.0052595	0.97831	0.898304	-0.000393699	-0.0582149	-0.0096019	0.0914974	0.0534904	-0.0734473	0.0579308	-0.035725
CDK12-T692	CDK12	692	T	-0.0824114	0.574188	0.182592	0.0558909	-0.023146	0.03779	0.0945558	-0.0142562	-0.140415	0.126163	-0.136047
CDK12-S423	CDK12	423	S	0.0828094	0.780806	0.391792	0.0255891	-0.0778028	-0.031352	0.208777	0.267955	0.139987	0.177136	-0.128629
CDK12-S1083	CDK12	1083	S	-0.028218	0.887484	0.635056	0.0302353	0.00736988	-0.046007	-0.0184193	0.0580288	-0.00287287	0.027956	-0.222805
CDK12-Y892	CDK12	892	Y	-1.75686e-05	0.9999	0.9999	0.131993	0.0329472	-0.210201	0.199027	0.270183	0.104335	0.00993428	-0.230755
CDK17-S180	CDK17	180	S	-0.0226598	0.954036	0.79628	-0.0286651	0.0126566	-0.00599397	-0.0115536	0.000947713	-0.164923	0.045336	-0.00555634
CDK7-S164	CDK7	164	S	0.141896	0.125113	0.0100984	-0.127649	-0.192517	-0.0627572	-0.13404	0.113245	-0.117079	-0.0337843	0.0882405
CDK7-T170	CDK7	170	T	0.00620841	0.979436	0.916822	0.0790323	-0.0224207	-0.00970091	0.0437372	0.0108758	0.0174366	0.104064	-0.0168946
CARF-S268	CDKN2AIP	268	S	-0.062678	0.79356	0.422287	0.0432295	0.0433213	-0.127251	-0.0513036	0.0288468	-0.0657455	-0.135807	-0.17001
CDS2-S33	CDS2	33	S	0.0890609	0.793152	0.419536	0.0668769	-0.196564	-0.0114449	0.223509	0.188834	0.171621	0.14187	-0.0637035
CEBPZ-S629	CEBPZ	629	S	0.220808	0.340493	0.0619216	-0.0329875	-0.218335	-0.25401	0.0648354	0.30935	0.142302	0.0259477	-0.0348648
CENPC-S177	CENPC	177	S	-0.101419	0.552602	0.167471	-0.0428661	0.0605127	0.065677	0.0766637	-0.0744714	-0.00860597	0.0441286	-0.206742
CENPC-T130	CENPC	130	T	-0.0924513	0.794286	0.42787	0.138918	-0.0025579	0.137204	0.16328	0.123338	-0.0635664	0.283879	-0.27661
CENPC-S773	CENPC	773	S	-0.0546898	0.887484	0.63476	0.0981129	-0.116769	0.274083	0.252457	0.130479	-0.15334	0.284972	0.0270141
CENPC-S277	CENPC	277	S	-0.0422247	0.923245	0.71625	0.108518	-0.0874835	0.0743089	0.0841326	0.120866	-0.0856886	0.186473	-0.211073
CENPF-T154	CENPF	154	T	-0.242833	0.39999	0.0835694	0.471627	0.140621	0.40505	0.217658	0.301984	-0.0999873	0.271069	-0.209441
CP250-S2332	CEP250	2332	S	-0.158551	0.644997	0.236788	-0.481825	-0.483143	-0.3859	-0.523236	-0.758376	-0.589639	-0.485311	-0.674983
CP250-S2229	CEP250	2229	S	0.0339213	0.647128	0.241111	-0.133835	-0.120763	-0.0964654	-0.0541776	-0.00354599	-0.103674	-0.0438681	-0.118467
COF1-S23	CFL1	23	S	0.32725	0.191136	0.0215028	-0.553023	-0.60484	-0.380319	-0.358774	-0.0809618	-0.23374	-0.387963	0.114709
COF1-S156	CFL1	156	S	0.265312	0.480274	0.1259	-0.410684	-0.484526	-0.343591	-0.212471	-0.0825204	-0.127541	-0.00382664	-0.176134
COF1-T25	CFL1	25	T	0.166199	0.529468	0.151844	-0.42853	-0.603684	-0.368643	-0.432717	-0.318971	-0.48001	-0.404954	0.0351563
COF1-S3	CFL1	3	S	-0.0465159	0.794286	0.429434	0.15599	0.0189583	0.0860205	0.0313007	0.0431879	0.129918	0.0563386	-0.123238
CAF1A-S951	CHAF1A	951	S	-0.261564	0.099054	0.00608474	0.0462522	-0.168135	-0.0129348	-0.0796222	-0.424671	-0.369962	-0.101431	-0.364632
CAF1A-T259	CHAF1A	259	T	-0.249667	0.328568	0.0571158	0.333488	0.0528928	0.346102	0.256827	-0.0580069	-0.179336	0.393156	-0.165172
CAF1A-S772	CHAF1A	772	S	-0.0406081	0.89195	0.651442	0.216123	-0.0652506	-0.109087	-0.0556076	-0.198458	-0.0277565	-0.0613834	0.111343
CAF1B-S538	CHAF1B	538	S	-0.232147	0.389927	0.0797958	0.294842	0.237544	0.210859	0.198345	0.100586	0.0931449	0.162195	-0.342921
CAF1B-S410	CHAF1B	410	S	-0.0829882	0.805833	0.452418	-0.00883384	0.0494275	-0.0863948	-0.0905219	0.0466069	-0.112787	-0.0273153	-0.374781
CAF1B-S429	CHAF1B	429	S	-0.0705077	0.829408	0.499533	-0.107915	-0.0113381	0.134758	-0.0317861	0.0672981	-0.0829547	-0.00642405	-0.276231
CHAP1-S416	CHAMP1	416	S	-0.170411	0.134297	0.0110795	0.135462	0.0219778	0.133503	0.162553	-0.0121133	-0.0749128	0.0282617	-0.169383
CHAP1-S214	CHAMP1	214	S	-0.0723005	0.459513	0.113073	0.105687	0.0411742	0.0960459	0.0622985	0.0380083	-0.00155194	0.0519609	-0.0724134
CHAP1-S507	CHAMP1	507	S	-0.085325	0.654978	0.249712	0.176285	-0.0130705	0.213886	0.232266	0.177565	-0.057233	0.16983	-0.0220962
CHAP1-S204	CHAMP1	204	S	-0.0613495	0.767426	0.373805	-0.0749146	-0.11257	-0.0766359	-0.0718196	-0.176632	-0.0442255	-0.135545	-0.224935
CHAP1-S459	CHAMP1	459	S	-0.0644693	0.782057	0.401921	0.0801321	-0.100842	0.20419	0.0276852	0.0723716	0.0409335	0.0618493	-0.221866
CHAP1-S436	CHAMP1	436	S	0.0571065	0.794286	0.426176	-0.157827	-0.344367	-0.166817	-0.0062443	-0.067041	-0.106799	-0.113174	-0.159816
CHAP1-S627	CHAMP1	627	S	-0.031996	0.796158	0.439877	-0.0753243	-0.076957	0.0810146	0.0463817	0.00418187	-0.0480216	-0.00257388	-0.106456
CHAP1-S275	CHAMP1	275	S	-0.00879822	0.941075	0.758574	-0.0913386	-0.0990805	-0.0748209	-0.0242444	-0.0673865	-0.0761022	-0.116264	-0.0649245
CHAP1-S427	CHAMP1	427	S	-0.00380528	0.984984	0.947387	-0.200298	-0.124145	0.0533068	-0.0406816	-0.0944524	-0.114886	-0.0837508	-0.0339498
CHAP1-S542	CHAMP1	542	S	-0.00295225	0.988031	0.956978	-0.0893579	-0.137057	0.0923476	0.00338946	0.0176287	-0.0934838	0.00207	-0.0687017
MIC19-S50	CHCHD3	50	S	-0.0780958	0.9229	0.714589	0.268156	0.221343	0.260117	0.1551	0.595512	0.388966	0.177	-0.569145
CHD4-S1535	CHD4	1535	S	-0.0134773	0.953088	0.794807	0.0516113	0.0160026	0.0251401	0.0775293	0.0473605	-0.0342612	0.13997	-0.0366948
CHD8-S1995	CHD8	1995	S	-0.177214	0.254431	0.0367107	0.0858774	0.18979	0.149819	0.195926	0.15056	-0.076131	0.0498249	-0.211696
CHD8-S1978	CHD8	1978	S	-0.0298985	0.962073	0.824361	0.318593	0.0889721	0.170526	0.208863	0.510581	0.0945647	0.302642	-0.240427
CHMP7-S417	CHMP7	417	S	0.280137	0.486751	0.130461	0.0595143	-0.189482	-0.327697	0.275651	0.332152	0.40931	0.378653	-0.181578
CTF18-S871	CHTF18	871	S	-0.0218284	0.956336	0.808607	-0.0554889	-0.0947935	0.00549098	0.0187866	0.0221885	-0.0887943	0.0448848	-0.191598
CPIN1-T136	CIAPIN1	136	T	-0.0667557	0.843012	0.522826	0.0400766	-0.0370797	-0.197452	-0.253947	-0.0480937	-0.183506	-0.342594	-0.14123
CIR1-S202	CIR1	202	S	-0.00789586	0.98116	0.920889	0.0948746	0.180384	0.0124485	0.0569276	0.214408	0.062148	0.112749	-0.0762537
CTRO-S1971	CIT	1971	S	-0.0375264	0.858438	0.567489	0.0747633	-0.00664556	-0.0432413	-0.111873	0.0247337	-0.113097	-0.0596817	-0.0890565
CTRO-S440	CIT	440	S	-0.0240931	0.953088	0.794652	0.0964784	-0.0757737	-0.0996875	-0.0505727	0.0809988	-0.0487528	-0.0474147	-0.210759
CIZ1-S350	CIZ1	350	S	0.0381432	0.879242	0.606377	-0.162792	-0.157191	0.0426998	0.0152743	-0.0132531	-0.159972	0.153723	-0.0899342
CLAP1-S1196	CLASP1	1196	S	-0.401218	0.0238578	0.000323785	0.114267	0.255162	0.233121	0.128382	-0.32954	-0.115569	-0.126103	-0.302729
CLAP1-S636	CLASP1	636	S	-0.174867	0.032186	0.000600327	0.0878078	0.0687209	0.200158	0.0976063	-0.145857	-0.0330543	-0.00672966	-0.0595334
CLAP1-S572	CLASP1	572	S	-0.192112	0.111502	0.00792462	0.0155071	0.112992	0.127096	0.0422098	-0.136896	-0.0697997	-0.0603853	-0.203563
CLAP1-S598	CLASP1	598	S	-0.094539	0.195411	0.0224426	-0.000202639	0.0879863	0.143256	0.0474446	-0.0196502	-0.0323651	0.025223	-0.0728792
CLAP1-S600	CLASP1	600	S	-0.120338	0.3032	0.0498643	0.0989132	0.128329	0.152939	0.0529358	0.0468384	-0.0200781	-0.0359097	-0.0390838
CLAP1-S559	CLASP1	559	S	-0.228314	0.546248	0.161533	-0.424656	-0.290241	-0.369141	-0.418794	-0.707166	-0.570516	-0.662943	-0.475464
CLAP1-S1223	CLASP1	1223	S	-0.126507	0.563586	0.174646	-0.271623	-0.167146	-0.124025	-0.111965	-0.292921	-0.342283	-0.0995258	-0.446057
CLAP1-S646	CLASP1	646	S	-0.137056	0.581	0.187666	-0.0670476	-0.169	0.180492	0.000697173	-0.139781	-0.187478	0.0105262	-0.28635
CLAP2-S327	CLASP2	327	S	-0.294356	0.00393155	2.01262e-05	0.269897	0.320175	0.20831	0.216784	-0.0545309	0.0957465	-0.0911063	-0.112367
CLAP2-S370	CLASP2	370	S	-0.146611	0.198721	0.0232775	0.287025	0.300012	0.150935	0.125494	0.154331	0.125876	0.0437901	-0.0469751
CLAP2-S459	CLASP2	459	S	0.127888	0.686388	0.278514	-0.0217638	0.154614	0.0104055	0.197191	0.357221	0.120237	0.154279	0.22026
CLAP2-S368	CLASP2	368	S	-0.0733146	0.719631	0.310726	0.27907	0.241592	0.0169275	0.0385861	0.213239	0.109057	0.0331957	-0.0725757
CLIP1-S204	CLIP1	204	S	0.142253	0.629736	0.223091	-0.0267009	-0.0691938	-0.0367413	-0.0808219	0.19253	0.0858907	0.183136	-0.106002
CLIP1-T182	CLIP1	182	T	-0.103589	0.782422	0.402668	-0.0246493	-0.0987621	-0.00492213	-0.0206633	-0.00516227	-0.270202	0.0207365	-0.308724
CLK3-S157	CLK3	157	S	-0.127043	0.599186	0.205049	0.105473	0.141935	0.0689595	0.111713	-0.0585813	-0.0811383	0.170478	-0.110849
CLK3-S215	CLK3	215	S	-0.0185161	0.965134	0.850951	0.0325379	-0.0143794	-0.0988584	0.212497	0.0350086	-0.0201799	0.141992	-0.099088
ICLN-S102	CLNS1A	102	S	-0.0242033	0.965134	0.840168	0.103773	0.123997	0.484494	0.331905	0.236403	0.199427	0.556172	-0.044647
CLH1-T394	CLTC	394	T	0.0107766	0.965134	0.840788	-0.143738	-0.155084	-0.0671362	-0.0582429	-0.0428489	-0.122704	-0.0902181	-0.125324
CMTR1-S31	CMTR1	31	S	-0.0204474	0.935381	0.738617	0.0622926	0.0356397	-0.00155103	-0.102239	-0.0571011	0.0539371	-0.0419723	-0.0425109
CNIPF;ICEF1-S873	CNK3/IPCEF1;IPCEF1	873;411	S	0.160358	0.687557	0.279443	-0.0911468	-0.541664	0.0700066	0.0962914	0.256299	0.0255466	0.0149762	-0.121904
CNIPF;ICEF1-S788	CNK3/IPCEF1;IPCEF1	788;326	S	0.0341582	0.863804	0.576234	-0.0499886	-0.20865	-0.132685	-0.0947752	-0.0024345	-0.134373	-0.0123098	-0.200348
CNIPF;ICEF1-S892	CNK3/IPCEF1;IPCEF1	892;430	S	0.0138882	0.968107	0.86455	0.07662	0.0738469	0.0301801	0.069976	0.0768266	0.116942	0.174009	-0.0616019
CNTRL-S1475	CNTRL	1475	S	0.0858874	0.39406	0.0809231	-0.0425015	-0.139777	-0.0832842	-0.0762328	0.136203	0.00959608	-0.0285254	-0.11552
COG4-S6	COG4	6	S	0.0291612	0.784533	0.406654	0.0213063	-0.0579305	-0.00654469	-0.117141	0.015688	0.0290641	-0.03306	-0.0553573
COG5-S197	COG5	197	S	0.102592	0.0768214	0.00370389	-0.0552745	-0.190662	-0.0996443	-0.137847	-0.00817943	-0.0177131	0.000234192	-0.0474011
COIL-S566	COIL	566	S	-0.0636228	0.78151	0.398226	0.0668503	0.0621714	0.146142	0.109284	0.0590876	0.0843136	0.115619	-0.129064
COIL-T122	COIL	122	T	-0.0357708	0.888287	0.645003	0.16217	-0.00596061	0.1075	0.181182	0.127171	0.126513	0.191809	-0.143686
COPA-S173	COPA	173	S	0.155054	0.35638	0.0672031	-0.264879	-0.422725	-0.383691	-0.197271	-0.0720784	-0.153777	-0.20454	-0.217953
COPB2-S859	COPB2	859	S	0.0535797	0.77668	0.382238	0.00292628	-0.0468377	-0.0219206	-0.0755044	0.096217	0.0535969	0.0164736	-0.093305
COPE-S99	COPE	99	S	0.453794	0.177079	0.0183529	-0.22316	-0.438124	-0.313055	0.0487475	0.260219	0.14925	0.121022	0.359093
COR1A-T424	CORO1A	424	T	0.141169	0.734917	0.32601	0.034971	-0.188566	-0.245632	-0.090087	0.343472	0.114033	-0.0733244	-0.308817
CORO7-S465	CORO7	465	S	0.613556	0.154466	0.0144061	-0.554527	-0.641171	-1.12018	-0.81943	0.0114405	-0.248469	-0.631061	0.187004
CORO7-S462	CORO7	462	S	0.228162	0.377944	0.0745133	-0.332637	-0.339303	-0.147675	-0.0280562	0.0840852	-0.229903	0.00656298	0.204232
CPSF3-T681	CPSF3	681	T	0.0951126	0.678543	0.271902	-0.150758	-0.128749	-0.141193	-0.193825	-0.0254496	-0.0393951	-0.102725	-0.0665045
CPSF7-T203	CPSF7	203	T	0.140076	0.427265	0.0959729	0.0441749	0.0839112	-0.169949	-0.051933	0.225464	0.140431	0.0467806	0.0538331
CRKL-S42	CRKL	42	S	0.00760863	0.979436	0.90954	-0.0128278	0.045856	0.0475046	0.206036	0.0408183	0.0183273	0.21854	0.0393182
CRKL-S107	CRKL	107	S	-0.00407457	0.984984	0.936653	-0.0115233	-0.0304061	-0.0148592	0.0162963	0.0443021	0.0159389	-0.0272512	-0.0897804
CSDE1-S445	CSDE1	445	S	-0.108081	0.700958	0.288394	0.0522952	-0.0199235	0.284032	0.0426988	0.0613447	-0.129946	0.235529	-0.240151
CSK2B-S209	CSNK2B	209	S	0.0996468	0.793152	0.418471	-0.189155	-0.150779	0.256326	-0.048656	0.157198	-0.125099	0.303686	-0.0694612
CSRP1-S192	CSRP1	192	S	-0.00422944	0.990362	0.96345	0.0228009	-0.08392	0.0186277	-0.116839	0.0284293	-0.0662986	-0.0198662	-0.118512
CSTF3-S691	CSTF3	691	S	-0.0564331	0.743951	0.340092	0.0448697	0.0470322	0.0333871	-0.0389476	-0.0403324	-0.0860283	0.0722272	-0.0852577
CTSL2-S28	CTDSPL2	28	S	1.26923	0.0248795	0.000364307	-1.17728	-1.11547	-1.32481	-0.839629	0.435477	-0.494632	-0.00378185	0.68268
CTSL2-S9	CTDSPL2	9	S	0.472063	0.214215	0.0273889	-0.430624	-0.240945	-0.790081	-0.468892	0.179327	-0.454702	-0.135188	0.368274
CTSL2-T86	CTDSPL2	86	T	0.11769	0.801114	0.446786	0.179088	-0.0412251	-0.240596	-0.0305161	0.361204	0.0196492	0.055177	-0.0985209
CTBL1-S545	CTNNBL1	545	S	0.283028	0.0819473	0.00408046	-0.101849	-0.299512	-0.247454	-0.0818344	0.284111	0.159322	-0.123671	0.0817005
PYRG1-S575	CTPS1	575	S	0.211806	0.137848	0.0117663	0.152208	0.0545941	-0.0343994	0.238998	0.415904	0.270532	0.403477	0.168712
PYRG1-S574	CTPS1	574	S	0.019201	0.935381	0.738383	0.166596	0.0274046	0.146415	-0.0314738	0.18374	0.0250676	0.143215	0.0337227
CTR9-S941	CTR9	941	S	0.335358	0.196498	0.0227376	-0.171016	-0.120811	-0.495907	-0.097721	0.196403	0.0513979	-0.124457	0.332635
CTR9-S1072	CTR9	1072	S	0.240442	0.327699	0.056411	-0.119971	-0.140761	-0.320275	0.0202573	0.141781	0.0417881	-0.194283	0.411733
CTR9-S970	CTR9	970	S	0.135415	0.461298	0.113785	0.168707	0.0268352	-0.0236223	0.191185	0.28396	0.233264	0.173628	0.21391
CTR9-T925	CTR9	925	T	0.0433237	0.665659	0.260314	0.0911018	0.0670429	0.0536111	0.0498685	0.127243	0.092544	0.150891	0.0642409
CTR9-S1085	CTR9	1085	S	0.0723656	0.833408	0.50727	-0.0799916	-0.032168	-0.292788	-0.0847842	-0.0684139	-0.0900341	-0.204598	0.162776
CTU2-S508	CTU2	508	S	-0.0442156	0.887484	0.633849	0.114252	-0.00743323	0.0987395	0.183435	0.144362	0.0620609	0.223697	-0.217989
CUL4B-T49	CUL4B	49	T	-0.112538	0.693973	0.284281	0.130907	0.0824643	0.120378	0.0741684	0.121908	-0.0231139	0.112308	-0.253338
CUL4B-S193	CUL4B	193	S	-0.12536	0.811498	0.461843	0.0297955	0.0900247	-0.0639318	-0.142423	0.158897	-0.125289	-0.208211	-0.413373
CWC22-S829	CWC22	829	S	0.169759	0.207934	0.025769	0.114866	0.0745607	-0.106933	-0.0124019	0.297812	0.237788	0.150505	0.0630231
CYLD-S418	CYLD	418	S	0.137297	0.650461	0.244731	0.143154	-0.0557732	0.109113	0.0414755	0.384627	0.033837	0.273448	0.0952443
CYLD-S399	CYLD	399	S	-0.0381349	0.948661	0.777121	0.0182922	0.028745	-0.169894	-0.280515	-0.021596	0.0461548	-0.279782	-0.300688
SYDC-T52	DARS1	52	T	0.0980003	0.544358	0.160474	0.11028	-0.0300223	-0.169166	-0.0861262	0.155095	0.117955	-0.118057	0.0619743
DAXX-S688	DAXX	688	S	-0.0649982	0.701134	0.288968	-0.0112947	0.0145764	0.0678904	0.0263932	-0.0345373	-0.0195591	0.0523537	-0.160685
DAXX-S671	DAXX	671	S	-0.089819	0.794286	0.424027	-0.162677	-0.115103	-0.0555562	-0.0442147	-0.0788856	-0.10858	-0.210131	-0.33923
DBNL-T291	DBNL	291	T	0.219206	0.3832	0.0766399	-0.196005	-0.431549	0.000846506	-0.10247	0.190434	-0.0933521	-0.0471843	0.0977488
DBNL-T270	DBNL	270	T	-0.111753	0.722387	0.31269	0.0835451	-0.296319	0.04097	-0.0531111	-0.160155	-0.202913	-0.034982	-0.273877
DBNL-S283	DBNL	283	S	-0.176316	0.767297	0.366965	-0.341044	-0.323373	-0.0353702	-0.129004	-0.280027	-0.635372	-0.0647696	-0.553889
DBNL-S269	DBNL	269	S	0.0405482	0.899784	0.664455	0.0583922	-0.175593	0.0192825	-0.0491542	0.173611	0.102349	-0.0984409	-0.162398
DBNL-S275	DBNL	275	S	0.0268818	0.965134	0.837591	-0.0689516	-0.17099	0.0254882	0.00591862	0.200513	-0.0624903	0.103296	-0.342327
DBNL-S232	DBNL	232	S	0.0292204	0.970663	0.87325	-0.274562	-0.606904	-0.308066	-0.0644655	-0.10677	-0.411823	-0.0672045	-0.551318
DBR1-S514	DBR1	514	S	-0.0180141	0.974213	0.885273	0.117011	-0.125041	0.12064	-0.0187922	0.0705099	-0.0222752	0.158538	-0.185011
DCK-S13	DCK	13	S	0.187096	0.24874	0.0355802	0.0205747	-0.0537991	-0.11237	0.00895007	0.0518548	0.215648	0.20784	0.136399
DCK-S11	DCK	11	S	0.170132	0.428466	0.0969711	0.0537135	-0.144555	-0.0479149	-0.0314119	-0.0022856	0.144853	0.26975	0.0980434
DCP1A-S522	DCP1A	522	S	-0.0648354	0.851983	0.550469	-0.251682	-0.0669246	-0.0203156	-0.0652314	-0.323019	-0.130585	-0.0733686	-0.136523
DCP1A-S525	DCP1A	525	S	0.0235904	0.960142	0.819146	-0.176375	0.0063501	-0.155957	-0.0130503	-0.0336319	-0.100539	-0.0442515	-0.0662493
DCTN6-T186	DCTN6	186	T	0.0399323	0.955616	0.805448	0.297815	-0.108728	0.0359145	-0.20616	0.318647	0.232427	-0.0156701	-0.356833
DDB2-S26	DDB2	26	S	-0.0514736	0.906435	0.679043	0.139688	0.306625	0.318667	0.329301	0.238828	0.0979386	0.453593	0.0980265
DDI2-S106	DDI2	106	S	-0.0542921	0.811498	0.464055	-0.112842	-0.143031	-0.103026	-0.0607433	-0.0713612	-0.170081	-0.153541	-0.241827
DDI2-S121	DDI2	121	S	0.0417014	0.887484	0.638014	-0.152143	-0.172611	-0.140107	-0.188861	-0.0421913	-0.133986	-0.108118	-0.202621
DDX10-S539	DDX10	539	S	0.0780944	0.750895	0.346615	-0.337337	-0.181131	-0.0888141	0.0196981	-0.132938	-0.0755195	-0.0402616	-0.0264877
DDX17-S599	DDX17	599	S	1.03384	0.0238578	0.000302596	-0.516061	-0.694081	-0.52961	-0.335689	0.664138	0.0862766	0.228358	1.08114
DDX17-S571	DDX17	571	S	0.44265	0.118794	0.00888294	-0.171525	-0.218304	-0.351153	-0.218191	0.26533	-0.0399024	-0.0932903	0.679291
DDX20-S268	DDX20	268	S	0.11574	0.801114	0.44632	-0.480357	-0.536184	-0.381695	-0.292488	-0.16179	-0.481288	-0.295385	-0.289302
DDX21-S71	DDX21	71	S	-0.191826	0.689116	0.281061	0.351509	-0.027585	0.526739	0.32909	0.259985	-0.0375804	0.469742	-0.279699
DDX21-S121	DDX21	121	S	-0.0856568	0.83022	0.501552	0.29372	0.122942	0.332867	0.294276	0.336801	0.153329	0.430884	-0.219835
DDX21-S89	DDX21	89	S	0.0184848	0.979436	0.911406	0.141565	-0.122939	0.524212	0.371619	0.352961	0.186181	0.617745	-0.16849
DDX23-S109	DDX23	109	S	0.0544082	0.811498	0.462766	0.0219206	0.0357712	-0.0635223	0.121214	0.0147328	0.305772	-0.0480337	0.060545
DDX23-S14	DDX23	14	S	-0.0399684	0.849045	0.539581	0.056343	0.0830765	0.0192937	0.268705	0.18031	0.0616562	0.118857	-0.0932787
DDX24-S82	DDX24	82	S	0.094627	0.829408	0.499237	0.0176962	-0.0767551	0.106025	0.308237	0.0887272	0.103641	0.332895	0.208448
DX39A-S183	DDX39A	183	S	-0.0887989	0.868329	0.582101	-0.464813	-0.180052	-0.0306394	-0.232725	-0.457109	-0.531853	-0.248341	-0.0261211
DDX41-S23	DDX41	23	S	-0.0201092	0.968107	0.864554	0.319496	0.227936	0.342615	0.229465	0.294867	0.29239	0.383091	0.0687268
DDX46-S106	DDX46	106	S	0.170632	0.725816	0.316783	-0.207327	-0.264039	-0.507267	-0.169908	-0.117402	-0.0906877	-0.532677	0.274754
DDX5-S480	DDX5	480	S	0.204678	0.654978	0.248437	-0.565646	-0.546691	-0.255275	-0.400343	0.160964	-0.363044	-0.178593	-0.568568
DDX5-S520	DDX5	520	S	0.127649	0.822114	0.491213	-0.79253	-0.925119	-0.586438	-0.407063	-0.431819	-0.73439	-0.580015	-0.454329
DDX51-S83	DDX51	83	S	0.0668181	0.854446	0.558887	-0.0218304	-0.0715587	0.290882	0.211581	0.197329	0.154569	0.390945	-0.0664968
DDX54-S75	DDX54	75	S	-0.19	0.230168	0.0307736	0.308446	0.167637	0.359868	0.334076	0.109937	0.0629286	0.325737	-0.0885768
DDX54-S782	DDX54	782	S	-0.141257	0.368613	0.0709581	0.362166	0.29454	0.355371	0.29324	0.162251	0.144732	0.334108	0.0991984
DDX54-T74	DDX54	74	T	-0.192041	0.369209	0.0712862	0.227042	0.141709	0.419804	0.246991	0.120264	0.0767345	0.18756	-0.117176
DDX55-S544	DDX55	544	S	0.0783988	0.768727	0.375029	-0.0794817	-0.0740087	0.144318	-0.118983	0.163595	0.225194	-0.0842746	-0.119075
DDX55-S594	DDX55	594	S	-0.044519	0.903393	0.672745	0.0832064	-0.0293505	0.196556	0.00592632	0.19382	0.215666	-0.0573451	-0.273879
DEFI6-T595	DEF6	595	T	0.0655674	0.752439	0.349347	0.0943031	0.137536	0.0243935	0.0271409	0.239877	0.208671	0.0440186	0.0530771
DEFI6-S600	DEF6	600	S	-0.00418022	0.984511	0.929659	0.113515	0.0778889	0.128762	0.0994121	0.167817	0.067443	0.160175	0.00742262
DEND3-S512	DENND3	512	S	-0.183741	0.0242889	0.000340728	-0.0738714	-0.0174772	-0.0334667	-0.15865	-0.311988	-0.294153	-0.1918	-0.22049
DEND3-S502	DENND3	502	S	0.0313886	0.833363	0.506566	0.0941594	0.103025	0.0432439	0.0747889	0.198217	0.0746889	0.142417	0.025449
MYCPP-S1225	DENND4A	1225	S	0.573033	0.0167084	0.000174135	-0.13473	-0.243778	-0.289778	-0.31303	0.397234	0.163914	0.189996	0.559671
MYCPP-S1587	DENND4A	1587	S	-0.299049	0.178156	0.0185791	0.315698	0.378809	0.0625454	0.0983162	-0.0048434	0.177997	-0.248182	-0.265799
DEN4B-S736	DENND4B	736	S	0.0241977	0.965134	0.839094	-0.234765	-0.327808	-0.0210331	-0.0328837	-0.00672898	-0.279885	-0.0281136	-0.204972
DEN4C-S989	DENND4C	989	S	0.425067	0.0839451	0.00433591	-0.269304	-0.141579	-0.401919	-0.30448	0.42968	-0.136981	-0.0760157	0.366302
DEN4C-S1325	DENND4C	1325	S	0.110561	0.811498	0.459253	-0.299126	-0.307229	-0.247832	-0.319006	-0.155737	-0.0948016	-0.0472253	-0.433186
DEN4C-S1183	DENND4C	1183	S	0.0503945	0.903496	0.673837	-0.270191	-0.216783	-0.0828101	-0.160501	-0.00955711	-0.295135	-0.157032	-0.0669831
DENR-S73	DENR	73	S	0.0527873	0.873389	0.600372	0.00510336	-0.104779	-0.107328	-0.0836127	0.0912454	-0.108065	0.107517	-0.170165
DHX16-S103	DHX16	103	S	0.171674	0.233753	0.0315935	0.0267515	-0.0521672	-0.0835686	-0.119927	0.26754	0.135445	-0.0484979	0.103297
DHX29-S200	DHX29	200	S	-0.0462954	0.854446	0.56171	-0.255295	-0.193515	-0.196889	-0.126834	-0.178665	-0.286628	-0.188649	-0.303773
DHX57-S132	DHX57	132	S	0.0944985	0.629736	0.223658	-0.192001	-0.0734205	-0.219846	0.031689	0.0100555	-0.0095322	-0.074789	-0.00131848
DHX57-S127	DHX57	127	S	0.0970349	0.78151	0.394884	0.0111115	-0.103614	-0.0373646	0.319835	0.243643	0.116806	0.325252	-0.107594
DHX9-S449	DHX9	449	S	0.0189857	0.969178	0.869492	-0.29906	-0.261897	-0.263682	-0.134936	-0.275304	-0.250351	-0.204711	-0.153265
DIDO1-S1456	DIDO1	1456	S	0.28055	0.0737398	0.00333025	-0.191137	-0.224986	-0.196652	-0.301417	-0.0435683	-0.0528981	0.0429724	0.261503
DIDO1-S1019	DIDO1	1019	S	0.038599	0.954639	0.799335	0.164269	0.206451	0.318504	0.203421	0.19897	0.0108589	0.461531	0.375682
DKC1-S513	DKC1	513	S	-0.0280171	0.945775	0.770807	0.134533	-0.0116287	0.248804	0.0959441	0.150482	0.119957	0.247481	-0.162336
DKC1-S494	DKC1	494	S	-0.0186653	0.965134	0.831216	0.20298	0.194817	0.185289	0.135288	0.24022	0.182556	0.269908	-0.0489723
DMAP1-T445	DMAP1	445	T	0.0200078	0.965134	0.840241	-0.0335782	-0.407302	-0.0597007	-0.00244523	0.0160024	-0.170849	-0.0534754	-0.214673
DNJB6-S277	DNAJB6	277	S	-0.158338	0.3186	0.0534793	-0.0372246	-0.0424293	0.0505274	0.0131389	-0.167646	-0.194726	-0.0739277	-0.213039
DNJC1-S430	DNAJC1	430	S	0.262919	0.374586	0.0733228	0.16347	-0.256451	-0.297035	0.000415997	0.407915	0.360528	0.0261886	-0.132555
DJC17-S112	DNAJC17	112	S	0.0131295	0.978592	0.906243	0.0829814	0.102	0.23185	0.119924	0.160439	0.138161	0.278761	0.0119131
DNMT1-S154	DNMT1	154	S	-0.0463621	0.886146	0.625036	0.270711	-0.0345139	0.0498394	0.271174	0.212905	0.11807	0.225235	-0.184448
DNMT1-S714	DNMT1	714	S	-0.0341803	0.887484	0.635273	0.155611	0.126282	0.108601	0.193299	0.244684	0.146559	0.195419	-0.13959
TDIF1-S161	DNTTIP1	161	S	0.0325071	0.887484	0.639886	-0.0143129	-0.0487559	0.0936563	-0.0339229	0.169443	-0.0209694	0.0590456	-0.0808266
TDIF2-T232	DNTTIP2	232	T	0.18343	0.559671	0.172198	-0.019819	-0.223139	-0.432742	-0.123645	0.102327	-0.187187	-0.083514	0.102749
TDIF2-S117	DNTTIP2	117	S	0.00933002	0.975073	0.891664	0.0925023	0.0330216	0.0182348	0.013884	0.281333	-0.0136199	0.0084389	-0.0811891
DOC10-S1232	DOCK10	1232	S	0.0918006	0.526668	0.149912	0.184617	0.0753223	0.135706	0.209169	0.346442	0.241268	0.299859	0.0844469
DOC10-S1257	DOCK10	1257	S	0.106148	0.586044	0.193709	-0.236737	-0.213707	-0.0582301	-0.17561	-0.147364	0.0757095	-0.05341	-0.134629
DOC10-S1295	DOCK10	1295	S	0.0928239	0.613351	0.214016	0.0424189	-0.0141486	0.166676	0.160846	0.306375	0.100651	0.28508	0.0349819
DOC10-T1440	DOCK10	1440	T	-0.118877	0.811498	0.461794	-0.293896	-0.213207	-0.414868	-0.15504	-0.295874	-0.302807	-0.356943	-0.596895
DOCK2-T1797	DOCK2	1797	T	-0.629517	0.0455135	0.00133262	0.273895	0.339933	0.160841	0.262822	-0.28417	-0.258219	-0.128443	-0.809745
DOCK2-S1705	DOCK2	1705	S	-0.205077	0.19224	0.0216956	0.12714	0.0567664	0.0593724	0.00528186	-0.115471	-0.0370621	-0.0701908	-0.349023
DOCK2-S1706	DOCK2	1706	S	-0.173716	0.282842	0.0433355	0.10603	0.0499287	0.115545	0.059975	-0.0224764	0.0561772	-0.103229	-0.293859
DOCK2-S1731	DOCK2	1731	S	-0.112721	0.436132	0.101604	0.0128788	0.0189067	0.0634123	0.0451858	-0.135951	0.0536276	-0.0177325	-0.210446
DOCK2-S587	DOCK2	587	S	-0.0722367	0.449185	0.107484	0.0409105	-0.0757246	0.0471945	-0.0326683	-0.00735013	-0.126144	-0.0904371	-0.0853037
DOCK2-S1685	DOCK2	1685	S	0.123701	0.453094	0.110266	-0.210391	-0.198386	-0.206784	-0.164412	0.038492	-0.210391	-0.0956015	-0.017668
DOCK2-T1786	DOCK2	1786	T	-0.0235375	0.947241	0.772678	0.182966	0.0862049	0.172399	0.254842	0.369338	0.0347456	0.0639158	0.134262
DOCK2-S1592	DOCK2	1592	S	-0.0211726	0.965134	0.838569	0.426366	0.355632	0.136016	0.136453	0.35582	0.375877	0.111271	0.126809
DOCK2-S1784	DOCK2	1784	S	0.0023999	0.991918	0.980438	0.221602	0.116228	0.0591108	0.175655	0.467239	0.106676	-0.0147481	0.0230287
DOCK8-T3	DOCK8	3	T	0.190939	0.18061	0.018964	0.0317882	-0.177013	-0.169719	0.04251	0.237582	0.109691	0.1878	-0.0437483
DOCK8-T882	DOCK8	882	T	-0.262541	0.256763	0.0371389	0.350752	0.255503	0.0320638	0.185108	-0.0661451	0.0598609	0.060137	-0.280589
DOCK8-S948	DOCK8	948	S	-0.110906	0.660594	0.255036	-0.03191	0.00697209	-0.0209295	-0.0690924	0.0229941	-0.155597	-0.0645244	-0.361457
DOCK8-S904	DOCK8	904	S	0.0527557	0.843989	0.526287	0.094952	-0.0368664	-0.0983377	0.216552	0.220603	0.165945	0.109911	-0.109137
DOCK8-S1245	DOCK8	1245	S	-0.0398545	0.912556	0.690889	-0.118032	-0.206899	-0.0480299	-0.133442	-0.136078	-0.101437	-0.20819	-0.220116
DOK1-S269	DOK1	269	S	1.15867	0.0124644	0.000120192	-0.654364	-0.926415	-0.770398	-0.356888	0.724124	-0.114677	0.263142	1.05401
REQU-S142	DPF2	142	S	0.110059	0.0839451	0.00441683	-0.00818922	-0.099689	-0.0133412	-0.0299624	0.132732	0.0185436	0.0884883	0.0492914
DPM1-S9	DPM1	9	S	0.00421866	0.991918	0.979917	-0.334616	0.0162552	-0.510219	-0.280008	-0.149157	-0.289239	-0.312146	-0.341171
DPYL2-T514	DPYSL2	514	T	-0.0663021	0.846665	0.535098	0.0416965	-0.126878	0.174784	0.0688352	0.110082	-0.101703	0.15149	-0.266639
DPYL2-S507	DPYSL2	507	S	0.0271431	0.956336	0.808576	-0.0149025	-0.047396	0.0595521	-0.0558246	0.189863	0.00841802	0.0748682	-0.223148
DPYL2-T509	DPYSL2	509	T	0.028507	0.960142	0.818793	-0.0288988	-0.119988	0.00462965	0.000908124	0.149205	-0.0366491	0.115258	-0.257135
DPYL2-T512	DPYSL2	512	T	0.0218671	0.975073	0.889295	-0.0517268	-0.203098	0.023936	0.00531382	0.0608782	-0.11288	0.267257	-0.353362
DEST-S3	DSTN	3	S	0.143517	0.851983	0.551283	-0.431596	-0.461241	-0.214643	-0.15275	-0.251448	-0.179017	-0.0357983	-0.219896
DTD1-S182	DTD1	182	S	-0.117547	0.497916	0.137277	-0.0351409	0.171552	0.123062	0.0701559	-0.0866863	0.0346593	0.0991555	-0.187687
DTD1-S197	DTD1	197	S	-0.14827	0.584344	0.191848	-0.200011	-0.00646958	0.0799942	-0.0896408	-0.312289	-0.108942	-0.0524224	-0.335554
DTD1-S205	DTD1	205	S	-0.0529858	0.794462	0.43289	-0.0826632	0.0643967	0.0535226	0.0837748	-0.0180693	-0.100546	0.122733	-0.0970295
DTX3L-S202	DTX3L	202	S	0.0907853	0.761937	0.361104	-0.388103	-0.429278	-0.169574	-0.0279352	-0.15016	-0.258212	-0.0706767	-0.172701
DTX3L-S9	DTX3L	9	S	0.0710353	0.767256	0.366365	0.272509	0.171269	0.145214	0.201806	0.348946	0.348157	0.315876	0.0619602
DTX3L-S221	DTX3L	221	S	0.0557	0.844193	0.527717	-0.26224	-0.290143	-0.367167	-0.334673	-0.138726	-0.254828	-0.335974	-0.301895
DTX3L-S3	DTX3L	3	S	0.00570482	0.984984	0.949281	0.390661	0.252553	0.163927	0.241166	0.416568	0.327502	0.260333	0.066723
DC1L1-S207	DYNC1LI1	207	S	-0.0544662	0.811952	0.473049	-0.105288	-0.123457	0.138829	0.0212468	-0.0995919	-0.208201	0.0987057	-0.0774475
DC1L2-S407	DYNC1LI2	407	S	-0.0571878	0.887484	0.630075	-0.0446456	-0.207991	-0.0598254	-0.132836	0.0168827	-0.34328	0.0179054	-0.365557
DC1L2-S194	DYNC1LI2	194	S	0.00604346	0.984984	0.944236	-0.013274	-0.190787	-0.0917729	0.0130438	0.0416811	-0.177941	0.0956182	-0.217975
DYR1A;DYR1B-Y321	DYRK1A;DYRK1B	321	Y	-0.100765	0.422776	0.0934059	0.229515	0.219921	0.0743007	0.0864088	0.0274864	-0.0505048	0.0912126	0.138891
EDC3-S131	EDC3	131	S	0.0685017	0.789252	0.410969	-0.0432225	-0.143952	-0.018107	-0.0416117	0.105652	0.0566548	-0.00976783	-0.125425
EDC3-T173	EDC3	173	T	0.0664487	0.861263	0.570214	0.0627381	-0.151857	0.064639	0.132763	0.246497	-0.00605107	0.294494	-0.160862
EDC4-S723	EDC4	723	S	-0.146031	0.238591	0.0331986	0.0949853	0.0929271	0.157402	0.145109	-0.0499038	-0.00843887	0.112957	-0.148314
EDC4-S879	EDC4	879	S	-0.0737505	0.654978	0.2489	0.0148639	0.0222377	0.0644962	0.0796614	0.0356819	-0.0681852	0.0359977	-0.117237
EDC4-S729	EDC4	729	S	0.0416925	0.757009	0.355253	-0.0406779	-0.0767454	0.00208532	0.0620802	0.0996567	0.0840031	-0.00335831	-0.0667895
EDC4-S844	EDC4	844	S	0.0296265	0.903393	0.673028	-0.0251145	-0.0269295	0.0227714	0.105053	0.161361	0.0448733	0.0551753	-0.0671233
EF1D-S162	EEF1D	162	S	0.459272	0.141816	0.0123674	0.0241608	-0.300641	-0.290364	0.222955	0.745699	0.489067	0.269706	-0.0112725
EF1D-S133	EEF1D	133	S	0.109253	0.320222	0.0543907	-0.0429921	-0.102224	0.0144103	-0.0117774	0.135797	0.126757	0.0588238	-0.0269493
EF2-T59	EEF2	59	T	-0.0612528	0.780837	0.392545	0.225147	0.118646	0.017827	0.0998917	0.0849314	0.103893	0.162104	-0.134428
EF2-T57	EEF2	57	T	-0.043232	0.854446	0.561575	0.233294	0.0902684	0.0302697	0.143463	0.161797	0.132921	0.140463	-0.110814
EF2-S279	EEF2	279	S	0.0249467	0.909712	0.686183	-0.255536	-0.173659	-0.0609841	0.0750853	-0.060982	-0.158086	-0.0320907	-0.0641488
EF2K-Y443	EEF2K	443	Y	0.282197	0.320222	0.0544765	0.178221	0.0293435	-0.233503	0.119627	0.305286	0.496012	0.384674	0.0365025
EF2K-S474	EEF2K	474	S	-0.191576	0.738794	0.335359	0.519252	0.479267	0.239528	-0.060911	0.0569691	0.421018	0.168254	-0.235409
EF2K-S18	EEF2K	18	S	-0.118406	0.752833	0.350215	0.454605	0.204022	0.105657	-0.0693835	0.0913226	0.23607	0.114939	-0.221056
EF2K-S445	EEF2K	445	S	-0.179032	0.780806	0.391779	0.438868	0.414146	0.133965	-0.0718806	0.101165	0.310554	-0.0701998	-0.14255
EF2K-S500	EEF2K	500	S	0.00574371	0.991918	0.976551	0.310909	0.20572	-0.166615	-0.306638	-0.184224	0.491202	0.152082	-0.392709
EFHD2-S76	EFHD2	76	S	-0.0610311	0.81163	0.472485	0.0207084	-0.135582	0.104483	0.0344121	-0.0963539	-0.111567	0.0306263	-0.0428086
EFHD2-S74	EFHD2	74	S	-0.0545324	0.844754	0.531551	-0.0893329	-0.181283	-0.0267327	0.015784	-0.0215924	-0.200129	-0.043765	-0.234207
EFR3A-S694	EFR3A	694	S	-0.0271105	0.953088	0.792238	0.0563052	0.0657175	-0.0945717	-0.18877	-0.0255567	0.0628476	-0.166429	-0.140622
EH1L1-S1273	EHBP1L1	1273	S	0.254446	0.118794	0.0088795	-0.107049	-0.322995	-0.149144	-0.314028	0.18109	0.0613601	-0.0798701	-0.0380131
EH1L1-S1017	EHBP1L1	1017	S	-0.0351257	0.937649	0.750471	0.0197104	-0.0495547	0.0184681	-0.0444131	0.200663	-0.123338	-0.0197539	-0.253863
EH1L1-S310	EHBP1L1	310	S	0.0740132	0.943687	0.767083	0.682647	0.523119	0.671087	0.529379	0.67249	0.796106	0.813535	0.420154
EI24-S46	EI24	46	S	0.344197	0.356132	0.0670291	0.243047	0.255095	0.00631304	-0.191888	0.953769	0.556821	0.0418936	0.136873
EI24-S56	EI24	56	S	0.12679	0.868329	0.581998	0.513304	0.575872	-0.0629554	-0.160609	0.830484	0.682567	-0.091359	-0.0489215
EIF2A-S506	EIF2A	506	S	0.0197101	0.948661	0.777247	-0.0854657	-0.0167567	-0.0568916	-0.0597683	0.116834	-0.00347963	-0.0634653	-0.18993
EI2BE-S718	EIF2B5	718	S	-0.0897318	0.738338	0.334121	0.0245881	-0.0176528	-0.184883	-0.0500805	-0.135353	-0.249605	-0.232391	0.0303941
EIF3A-S882	EIF3A	882	S	0.0205091	0.968107	0.866954	-0.161076	-0.288241	-0.258993	-0.106521	-0.149901	-0.0448181	-0.114329	-0.423746
EIF3B-S119	EIF3B	119	S	0.160656	0.452632	0.108475	-0.356305	-0.336221	-0.285829	-0.242617	-0.219541	-0.127611	-0.150961	-0.080236
EIFCL;EIF3C-S910	EIF3CL;EIF3C	910;909	S	0.45704	0.057394	0.00207028	-0.384726	-0.438201	-0.518695	-0.128883	0.26019	-0.198604	-0.0254364	0.321504
EIFCL;EIF3C-S39	EIF3CL;EIF3C	39;39	S	-0.0474348	0.793152	0.419823	0.0998404	0.117649	0.143913	0.0935156	0.146106	0.06787	0.138896	-0.0876936
EIF3G-S42	EIF3G	42	S	0.0954269	0.539873	0.156563	-0.00805098	-0.11106	0.055676	-0.000296086	0.0352449	0.051851	0.23348	-0.00259949
IF4A1-T158	EIF4A1	158	T	0.121561	0.54131	0.157919	-0.401443	-0.328854	-0.355945	-0.202459	-0.126131	-0.208943	-0.277895	-0.189487
IF4A3-T163	EIF4A3	163	T	-0.0126729	0.976226	0.895338	-0.15621	-0.176484	-0.222363	-0.145686	-0.0894959	-0.217203	-0.18987	-0.254866
IF4B-S504	EIF4B	504	S	0.0655287	0.862835	0.573477	0.00596544	-0.133128	-0.00521855	0.103053	0.241715	0.016407	0.16634	-0.191675
IF4B-S498	EIF4B	498	S	0.0217527	0.869699	0.589815	-0.00339504	-0.0203581	-0.0385065	-0.0386696	0.0743016	0.0188217	-0.0788058	-0.0282361
IF4B-S424	EIF4B	424	S	0.0516528	0.937649	0.746843	-0.506374	-0.480507	-0.606424	-0.432078	-0.458786	-0.139468	-0.561426	-0.659091
IF4G1-T1211	EIF4G1	1211	T	0.374881	0.100356	0.00628012	-0.032638	0.0564536	-0.0110754	-0.0859483	0.409884	0.250851	0.345296	0.420286
IF4G1-S1147	EIF4G1	1147	S	-0.415536	0.154466	0.0143712	-0.033812	-0.279073	-0.139082	-0.158678	-0.651817	-0.39123	-0.461969	-0.767774
IF4G1-S1077	EIF4G1	1077	S	0.273917	0.23524	0.0320935	-0.120353	-0.172572	0.101557	-0.0642944	0.234618	-0.0361117	0.240766	0.400732
IF4G1-S1209	EIF4G1	1209	S	0.308712	0.23862	0.033492	0.0607477	0.18392	0.164417	0.0509828	0.593682	0.262284	0.40434	0.434612
IF4G1-S1187	EIF4G1	1187	S	-0.264703	0.252258	0.0363071	0.0330594	-0.0321132	0.251733	-0.0256305	-0.157252	-0.124756	0.0233304	-0.573086
IF4G1-S1194	EIF4G1	1194	S	-0.172386	0.520318	0.146234	0.130672	-0.072504	-0.0408639	0.0692217	-0.0128308	-0.0190232	-0.120141	-0.451022
IF4G1-S1596	EIF4G1	1596	S	-0.0741711	0.750652	0.345032	0.103798	0.0102418	0.0184476	-0.0113254	0.00825165	0.0147808	0.00936794	-0.207923
IF4G1-S1185	EIF4G1	1185	S	0.086131	0.890493	0.65006	0.0668085	-0.0674769	0.301655	0.078554	-0.0492335	-0.106314	0.391036	0.488576
IF4G2-T508	EIF4G2	508	T	-0.0375466	0.913974	0.703107	-0.161808	-0.0594696	0.0249209	-0.0386883	0.049685	-0.169438	0.0596194	-0.325098
IF4G3-S1582	EIF4G3	1582	S	-0.355266	0.525191	0.149117	0.256526	0.0834975	0.80675	0.686165	-0.203448	-0.268171	0.570375	0.313119
IF4G3-S1409	EIF4G3	1409	S	0.0123345	0.984984	0.941274	0.0205701	0.00219951	0.426464	0.317626	0.0106656	-0.107941	0.440857	0.472616
IF2P-S164	EIF5B	164	S	-0.771325	0.00393155	1.85526e-05	0.595325	0.649311	0.308021	0.531432	-0.281763	-0.0993522	-0.230124	-0.389973
IF2P-S214	EIF5B	214	S	-0.182938	0.142063	0.012532	0.000907908	0.043725	0.177505	0.0152175	-0.101495	-0.107108	-0.0172198	-0.268573
IF2P-S137	EIF5B	137	S	0.253077	0.368292	0.0706332	-0.106258	-0.0802225	-0.231513	-0.239918	0.548353	-0.0640016	-0.132604	0.00264715
IF2P-S113	EIF5B	113	S	-0.139731	0.442968	0.104888	0.106945	0.137009	0.187881	0.182271	0.0823689	0.0246865	0.169521	-0.221396
IF2P-S438	EIF5B	438	S	-0.20935	0.736597	0.330719	-0.478361	-0.318692	-0.425178	-0.339464	-0.516887	-0.617237	-0.650164	-0.614807
IF2P-S1168	EIF5B	1168	S	0.0528284	0.867433	0.579941	-0.476433	-0.419009	-0.419679	-0.319548	-0.453443	-0.457242	-0.460739	-0.0519325
ELAV1-S202	ELAVL1	202	S	0.0527363	0.862785	0.571903	-0.239159	-0.255366	-0.0676852	-0.0256067	-0.0283885	-0.11732	-0.00570115	-0.225462
ELF1-S187	ELF1	187	S	-0.0723545	0.581	0.188203	0.0416181	0.131671	0.0828045	0.0710185	0.0613126	-0.030605	0.0339928	-0.0270063
ELF1-S432	ELF1	432	S	-0.0626753	0.803527	0.450549	0.0111173	-0.135356	0.0288414	-0.0288956	0.00207387	-0.175131	0.0406144	-0.242551
ELF1-S168	ELF1	168	S	-0.0195953	0.965134	0.846058	-0.103181	-0.00719484	-0.183111	-0.0909364	0.0775956	-0.230639	-0.0780396	-0.231722
ELMO1-S344	ELMO1	344	S	-0.17483	0.0477543	0.00146674	0.0389729	0.0428657	0.121003	0.0949436	-0.0741661	-0.00700736	-0.0731656	-0.247196
ELOA1-S151	ELOA	151	S	0.0866935	0.629736	0.221882	0.0100334	0.00369762	-0.0830306	-0.107915	0.0867557	0.133136	0.130439	-0.180771
EMD-S49	EMD	49	S	0.0925201	0.807827	0.454203	-0.147972	-0.0754359	-0.223207	-0.184344	-0.253913	-0.223787	-0.113586	0.330407
EMAL3-S176	EML3	176	S	0.235618	0.336101	0.060018	-0.342902	-0.23684	-0.155634	-0.193677	-0.264343	0.0458119	0.160934	0.0710163
EMAL3-S889	EML3	889	S	0.128398	0.432496	0.100038	-0.16304	-0.26864	-0.0421764	0.0136191	0.102812	-0.0675763	0.0381098	-0.0199894
EMAL3-S197	EML3	197	S	-0.0804672	0.883466	0.615643	-0.364636	-0.305264	-0.100175	-0.161989	-0.0866464	-0.524945	-0.13469	-0.507652
EMAL3-S156	EML3	156	S	0.0475862	0.932982	0.735389	0.104521	0.0708989	0.499043	0.387442	0.320424	0.080935	0.533479	0.317412
EMAL4-S176	EML4	176	S	-0.165352	0.644997	0.236248	-0.0368767	-0.187417	-0.154199	-0.246112	-0.0827445	-0.257463	-0.29334	-0.652464
EMAL4-S138	EML4	138	S	-0.162191	0.77556	0.381132	-0.708006	-0.754497	-0.491248	-0.636624	-0.639224	-0.803275	-0.709687	-1.08695
EMAL4-S134	EML4	134	S	-0.0991224	0.794286	0.425839	-0.573418	-0.523945	-0.544502	-0.504271	-0.561834	-0.642639	-0.643694	-0.694459
EMAL4-T554	EML4	554	T	0.161555	0.81902	0.485864	0.21319	0.0630096	0.172086	0.336184	0.6248	0.365786	0.290678	0.149427
EMAL4-S146	EML4	146	S	-0.0767057	0.854446	0.562103	0.590052	0.49144	0.483282	0.294196	0.546607	0.464732	0.367515	0.173292
EMAL4-S94	EML4	94	S	0.062449	0.945266	0.770054	0.419175	0.36933	-0.0527397	-0.192288	0.488871	0.566698	-0.0860955	-0.176199
EMAL4-T899	EML4	899	T	-0.0296633	0.963677	0.827041	0.499813	0.423981	0.379867	0.128474	0.517196	0.483059	0.263781	0.0494449
EMAL4-T897	EML4	897	T	0.00343336	0.993561	0.985754	0.666684	0.339406	0.106444	-0.086356	0.475477	0.575454	0.136267	-0.147287
EMSY-S173	EMSY	173	S	0.180655	0.238591	0.0330773	-0.337552	-0.183053	-0.21879	-0.232735	-0.0189471	-0.0924819	-0.245182	0.1071
EP300-T887	EP300	887	T	-0.0364471	0.911004	0.688469	-0.0426984	-0.0602605	0.0287231	-0.0927484	0.101306	-0.0721943	-0.058607	-0.283277
EP400-S736	EP400	736	S	-0.00709866	0.984984	0.937998	0.0957829	-0.0074555	0.0481982	0.111155	0.212158	0.0434226	0.0726996	-0.108994
EPB41-S560	EPB41	560	S	-0.103976	0.466156	0.117944	0.128933	0.204818	0.226349	0.135024	0.0786355	0.149727	0.157789	-0.106931
EPB41-S712	EPB41	712	S	-0.240859	0.604733	0.208753	-0.381291	-0.441058	-0.153845	-0.136172	-0.549107	-0.68996	-0.209989	-0.626746
EPB41-S555	EPB41	555	S	-0.1594	0.647128	0.241628	-0.299549	-0.300186	-0.294905	-0.311854	-0.407515	-0.418475	-0.391629	-0.626476
EPB41-S542	EPB41	542	S	0.0325507	0.818242	0.484224	0.046184	0.0140297	0.0354	-0.0586912	0.0444197	0.0434244	0.107319	-0.0280384
EPB41-S188	EPB41	188	S	-0.0655642	0.888287	0.645161	0.079317	-0.0230444	-0.0550769	0.0403975	0.0787144	-0.00668543	0.05743	-0.350123
EPB41-S85	EPB41	85	S	-0.0455029	0.960142	0.818175	-0.458606	-0.257529	-0.225759	-0.305458	-0.157533	-0.330111	-0.326613	-0.615106
EPB41-S709	EPB41	709	S	0.0190442	0.965134	0.852751	-0.223418	-0.277269	-0.245407	-0.395702	-0.0836437	-0.31125	-0.384515	-0.28621
SYEP-S885	EPRS1	885	S	0.160799	0.162175	0.0155225	-0.109459	-0.164873	-0.0950685	0.036981	0.153389	0.110401	0.090968	-0.0439801
SYEP-S886	EPRS1	886	S	0.154385	0.552416	0.166054	-0.114283	-0.133178	0.0551617	-0.118899	0.291273	0.244552	-0.00741452	-0.222068
EPS15-S796	EPS15	796	S	1.08306	0.00794006	5.85096e-05	-1.05049	-0.969545	-0.765249	-0.510172	0.600921	-0.18144	0.115558	0.501759
EPS15-S324	EPS15	324	S	-0.0487961	0.894781	0.65827	-0.0208899	-0.201453	-0.107722	-0.0792	-0.103025	-0.195471	-0.193545	-0.112407
EP15R-S229	EPS15L1	229	S	-0.116573	0.873389	0.600455	-0.16114	-0.252028	-0.0670661	-0.357886	-0.201157	-0.317279	-0.129357	-0.65662
ERBIN-T485	ERBIN	485	T	-0.171163	0.344971	0.0636342	0.128492	0.243073	0.0543458	0.136168	-0.0796658	0.0908111	0.0695326	-0.203253
ERC6L-S1069	ERCC6L	1069	S	-0.0218942	0.965134	0.836509	-0.0860256	-0.167594	-0.135484	-0.147318	-0.0329299	-0.222708	-0.159032	-0.209329
ERMP1-S53	ERMP1	53	S	0.144745	0.150115	0.013832	-0.153242	-0.230377	-0.242056	-0.0442438	-0.0463516	-0.106616	0.0314007	0.030628
ESF1-S198	ESF1	198	S	-0.334724	0.0884178	0.0048314	0.33844	0.0493566	0.393247	0.0919229	-0.0383371	-0.193053	0.094449	-0.32899
ESF1-S153	ESF1	153	S	-0.173553	0.713927	0.303999	0.361971	-0.0400566	0.324403	0.147352	0.295549	-0.0291708	0.246343	-0.413263
ESYT1-S1034	ESYT1	1034	S	0.107927	0.359907	0.0685109	0.0289044	-0.160295	-0.173417	-0.0294916	0.138526	0.0232129	-0.0510225	-0.0133061
ESYT1-S820	ESYT1	820	S	-0.0176848	0.971636	0.87724	-0.302574	-0.287563	-0.185577	-0.230741	-0.132678	-0.317468	-0.21508	-0.411969
ESYT2-S761	ESYT2	761	S	0.0789318	0.713927	0.304439	0.0679745	0.0211915	0.0784537	0.054535	0.24411	0.106914	0.22237	-0.0355117
ESYT2-S758	ESYT2	758	S	0.0357917	0.949097	0.778937	0.0536388	0.120713	-0.145171	-0.0260465	0.151286	0.126107	0.111176	-0.242268
ETS1-S285	ETS1	285	S	-0.0180267	0.981762	0.923909	-0.411762	-0.359043	0.0667151	-0.154403	-0.165515	-0.459289	-0.109897	-0.195898
EVL-S331	EVL	331	S	0.27629	0.13793	0.0118225	-0.272036	-0.29759	-0.146872	-0.226093	0.100205	-0.20306	0.031792	0.233631
EVL-S369	EVL	369	S	-0.209776	0.215869	0.0276774	0.18952	0.166608	0.337014	0.175015	0.0151396	0.0990181	0.0129985	-0.0981033
EVL-S260	EVL	260	S	-0.0857289	0.665659	0.260992	0.20156	0.112302	0.183152	0.158867	0.239753	0.191878	0.014335	-0.133001
EVL-S354	EVL	354	S	-0.0985416	0.716176	0.306087	-0.391613	-0.369056	-0.219783	-0.226094	-0.414859	-0.454905	-0.331168	-0.39978
EVL-S349	EVL	349	S	-0.12566	0.772593	0.37802	-0.197534	-0.333421	-0.0333024	-0.121771	-0.294373	-0.42174	-0.0921089	-0.380447
EVL-S283	EVL	283	S	-0.106409	0.831786	0.503527	-0.284528	-0.40877	-0.408147	-0.320657	-0.374011	-0.248064	-0.57783	-0.647834
EVL-S304	EVL	304	S	-0.0344678	0.959856	0.814506	-0.332378	-0.460132	-0.151675	-0.0818382	-0.243414	-0.39134	-0.151474	-0.377667
EVL-S246	EVL	246	S	-0.0209036	0.965134	0.844004	-0.131877	-0.276224	-0.0626903	0.0744718	-0.0001132	-0.204747	-0.0266732	-0.248401
EXOC1-S473	EXOC1	473	S	-0.0814874	0.767426	0.371197	0.0484304	0.0988375	0.122297	0.118663	0.0192643	-0.247263	0.192123	0.0981538
EXOC1-S470	EXOC1	470	S	-0.123021	0.835822	0.511321	0.520578	0.491903	0.508431	0.484796	0.480966	0.2483	0.407116	0.377242
EXOC4-T237	EXOC4	237	T	-0.12921	0.497526	0.136773	0.118788	0.0712654	0.0539681	0.0134511	0.0733441	-0.0337055	0.00874668	-0.307753
EZH2-T487	EZH2	487	T	-0.0300265	0.869699	0.587433	-0.0841961	-0.0934666	-0.114307	-0.164613	-0.149603	-0.190663	-0.0519895	-0.184433
FAF1-T580	FAF1	580	T	0.15391	0.595888	0.202422	-0.230109	-0.380893	-0.463728	-0.222054	-0.048387	-0.151377	-0.189444	-0.291935
FAF1-S582	FAF1	582	S	0.126958	0.868464	0.583979	-0.246555	-0.383587	-1.01261	-0.465085	-0.0477983	-0.171151	-0.821569	-0.55949
FA76B-T215	FAM76B	215	T	0.35403	0.137036	0.011648	-0.236546	-0.274071	-0.277796	0.0441216	0.33878	0.287171	0.236853	-0.190976
FACD2-S1412	FANCD2	1412	S	-0.13053	0.678679	0.272667	0.40018	0.230336	0.412182	0.373268	0.265342	0.248156	0.436674	-0.0563276
FANCI-S407	FANCI	407	S	-0.080708	0.819415	0.486674	-0.09521	-0.112868	0.185748	0.214792	-0.158311	-0.0979773	0.275309	-0.14939
FAS-S207	FASN	207	S	-0.0673479	0.813014	0.475459	-0.0903856	-0.0748464	-0.0761897	0.0344203	-0.0435775	-0.196118	0.0249462	-0.261644
FAS-T2204	FASN	2204	T	-0.0414641	0.83977	0.519346	-0.116075	-0.120474	-0.109896	-0.150894	-0.15724	-0.137327	-0.122717	-0.245911
FBRL-S124	FBL	124	S	0.0509676	0.937649	0.751624	-0.727932	-0.624031	-0.376318	-0.308583	-0.540193	-0.594868	-0.368652	-0.32928
FBX6-S258	FBXO6	258	S	0.131241	0.452632	0.109925	-0.260301	-0.22497	0.0332478	0.022908	0.0987617	-0.0714766	0.104885	-0.0363208
FBX6-S284	FBXO6	284	S	0.176745	0.825559	0.494451	-0.908116	-0.881277	-0.351446	0.168001	-0.630426	-0.700783	0.118828	-0.053476
FGD3-T9	FGD3	9	T	-0.0828597	0.794286	0.424277	-0.0871744	0.0223733	-0.0607979	-0.16022	-0.0510099	-0.114824	-0.150439	-0.300985
FGD3-S128	FGD3	128	S	0.00282551	0.991918	0.970942	0.0237516	0.098563	-0.0201448	-0.0097568	0.126498	0.170602	-0.0804532	-0.112931
FHOD1-S367	FHOD1	367	S	-0.281095	0.0689556	0.00293249	0.121215	-0.00584975	0.246085	0.0776688	-0.236703	-0.0529739	-0.105912	-0.289671
FIP1-S492	FIP1L1	492	S	0.0726279	0.767426	0.371893	-0.058379	-0.19109	-0.0530976	0.0545571	0.0794101	-0.056203	0.105593	-0.086298
FKB15-S1164	FKBP15	1164	S	-0.113653	0.595888	0.202769	0.169046	0.107937	0.0993519	0.175212	0.0202326	0.078367	0.0651951	-0.0668594
FKB15-S956	FKBP15	956	S	0.0341695	0.82209	0.490905	0.0101459	0.0258161	0.0447643	0.0274327	0.112258	0.0825373	0.0899152	-0.0398738
FKB15-S1114	FKBP15	1114	S	-0.0257512	0.952243	0.785751	0.227578	0.119518	0.215863	0.226553	0.279782	0.144198	0.324961	-0.0624328
FKBP4-S451	FKBP4	451	S	0.133459	0.292272	0.0462603	-0.110453	-0.138498	-0.116985	0.034761	0.13066	0.0317814	-0.029362	0.0695821
FKBP4-S453	FKBP4	453	S	-0.0299848	0.851941	0.548418	0.123954	0.0739453	-0.0687911	0.122014	0.15262	-0.00189586	-0.00792311	-0.0116176
FKBP5-S445	FKBP5	445	S	0.198418	0.291081	0.0456229	-0.174282	-0.193452	-0.128686	-0.129522	0.318672	0.169707	-0.203696	-0.116952
FKBP5-S13	FKBP5	13	S	0.118108	0.523956	0.148579	-0.308053	-0.393857	-0.225405	-0.142841	-0.0927251	-0.201216	-0.144871	-0.158913
FKBP8-S296	FKBP8	296	S	0.634371	0.0238578	0.000312379	-0.383285	-0.456048	-0.494293	-0.392705	0.315545	-0.0367242	0.150481	0.381851
FLII-S436	FLII	436	S	0.141482	0.495706	0.135569	-0.114941	-0.165335	-0.274443	-0.0315884	-0.0749338	0.061072	0.0397697	-0.0462868
FLII-S856	FLII	856	S	0.0544635	0.861427	0.570695	-0.247541	-0.311169	-0.36526	-0.182424	-0.138775	-0.320623	-0.235959	-0.193183
FLNA-S2152	FLNA	2152	S	0.131194	0.522385	0.147483	-0.0382248	-0.202081	-0.132455	-0.0622516	0.00162532	0.211579	-0.0269853	-0.0964571
FLNA-S2158	FLNA	2158	S	0.113908	0.634538	0.226168	-0.0444522	-0.214355	-0.105275	0.0578691	-0.0220954	0.170151	0.101086	-0.0997216
FLNA-S2327	FLNA	2327	S	0.0739441	0.81163	0.469141	-0.336711	-0.346535	-0.184432	-0.189671	-0.221754	-0.350037	-0.161032	-0.0287487
FLOT1-T387	FLOT1	387	T	-0.0402429	0.849045	0.540249	0.000116561	0.029934	-0.0268626	0.0247292	0.115984	0.0181866	-0.122522	-0.144703
FMNL1-S624	FMNL1	624	S	0.310968	0.0410628	0.000982573	-0.0706237	-0.234403	-0.224091	-0.118561	0.115855	0.261433	0.162073	0.0568312
FMNL1-S1031	FMNL1	1031	S	0.118624	0.51945	0.145632	0.00399244	-0.239106	-0.0262566	0.00572159	0.216149	0.150495	-0.0423575	-0.105439
FMNL1-S189	FMNL1	189	S	0.0474329	0.849045	0.539584	0.0449621	0.101434	-0.136233	-0.150813	-0.0455475	0.153748	-0.0575857	-0.00153256
FMNL1-S693	FMNL1	693	S	0.0524748	0.853279	0.555241	0.00811433	-0.161128	-0.0644753	-0.0565295	0.160366	-0.0524714	0.0204716	-0.192486
FMNL1-S689	FMNL1	689	S	0.0466082	0.913516	0.700178	0.0874906	0.0256821	-0.353666	-0.223218	0.0260451	0.0418212	-0.152146	-0.192999
FMNL1-S184	FMNL1	184	S	-0.00189497	0.991918	0.977032	-0.0239143	0.0960144	0.00104391	-0.129895	-0.0638303	0.0316112	-0.034377	0.00226552
FNBP1-S296	FNBP1	296	S	-0.466475	0.00205279	5.98065e-06	0.109597	0.162217	0.156179	0.104307	-0.431727	-0.142313	-0.398989	-0.360572
FNBP1-S497	FNBP1	497	S	0.133728	0.276071	0.0415755	0.126757	-0.0140244	0.0620699	0.0846476	0.249314	0.324489	0.116508	0.104049
FOXK1-S445	FOXK1	445	S	-0.0529768	0.818242	0.483676	-0.00364396	0.0915185	0.0243159	0.0319358	0.0191689	0.149858	-0.119206	-0.117601
FRYL-T1959	FRYL	1959	T	-0.107464	0.488938	0.131952	0.1065	0.0406263	0.0669866	0.195805	0.0675291	0.0926242	0.0326977	-0.212788
FRYL-S2272	FRYL	2272	S	0.0361422	0.94321	0.765716	-0.249596	-0.336158	-0.210132	-0.219143	-0.104463	-0.335283	-0.152909	-0.277805
FRYL-S1972	FRYL	1972	S	0.0204211	0.956336	0.80952	0.284464	0.0599388	-0.0213503	0.0883944	0.282334	0.204864	0.0965306	-0.0905976
SPB1-S584	FTSJ3	584	S	0.0349008	0.887484	0.636665	-0.0718675	-0.152832	0.0199393	0.0121351	0.00678856	-0.0771909	0.129601	-0.112221
FYB1-T308	FYB1	308	T	0.0850382	0.72963	0.320255	-0.0225621	-0.197916	0.0731168	0.0599655	0.191596	-0.0305774	0.162257	-0.0705186
FYB1-Y571	FYB1	571	Y	-0.0428978	0.870475	0.595445	-0.0493279	-0.192834	0.100158	0.0629914	0.0913509	-0.201553	0.0201444	-0.160546
FYB1-S225	FYB1	225	S	-0.0715227	0.883646	0.616745	-0.136034	-0.302865	-0.191613	-0.182543	-0.0502341	-0.225417	-0.232491	-0.591005
FYB1-S46	FYB1	46	S	-0.0551457	0.940788	0.757143	-0.469364	-0.50863	-0.419766	-0.358343	-0.306714	-0.65289	-0.420619	-0.596462
FYN-S21	FYN	21	S	0.0387424	0.918216	0.707988	-0.0967467	-0.0649847	-0.157397	-0.192856	0.0253682	-0.0238383	-0.0936944	-0.26485
G3BP1-S149	G3BP1	149	S	0.0964524	0.529421	0.151641	-0.0665821	-0.105346	-0.118101	0.0715048	0.111833	0.0324613	0.113563	-0.0905734
G3BP1-S232	G3BP1	232	S	0.0180798	0.94321	0.766021	-0.0219762	-0.010805	-0.00855854	0.0429542	0.0451624	-0.00421659	0.126931	-0.0939437
G3BP2-T227	G3BP2	227	T	0.0851991	0.436088	0.10139	-0.0584789	-0.128276	-0.190921	-0.0432255	0.031762	0.0198983	-0.0433937	-0.0883715
GABPA-S309	GABPA	309	S	-0.124188	0.739527	0.336485	-0.0947771	-0.153358	-0.0467447	-0.269474	-0.0676721	-0.205687	-0.25987	-0.527875
GAK-S780	GAK	780	S	0.11788	0.374146	0.0726913	-0.063791	-0.188603	-0.0847402	-0.0220091	0.0324192	0.0426779	0.026601	0.010678
GAPD1-S966	GAPVD1	966	S	0.146584	0.709285	0.29638	0.0220587	-0.160815	-0.197535	0.200641	0.341657	0.181389	0.127513	-0.199873
GAPD1-T390	GAPVD1	390	T	0.068427	0.793266	0.421296	-0.107498	-0.371294	-0.118954	-0.146371	-0.0268576	-0.212131	-0.00732976	-0.224092
P66A-S100	GATAD2A	100	S	0.118607	0.782042	0.400553	-0.152866	0.120156	-0.069749	0.213093	0.141153	0.247512	0.107747	0.0886485
P66B-S334	GATAD2B	334	S	-0.389331	0.302902	0.0496542	0.0398496	0.221627	-0.0580121	-0.0428546	-0.453974	-0.533525	-0.0679769	-0.341238
P66B-S122	GATAD2B	122	S	0.132566	0.712935	0.299942	-0.178574	-0.171396	-0.370551	-0.220569	0.0277111	-0.0999771	-0.20131	-0.137251
P66B-T120	GATAD2B	120	T	-0.0518853	0.84512	0.532374	-0.108083	-0.0494922	-0.206657	-0.0303294	-0.123216	-0.161481	-0.101822	-0.215584
P66B-S486	GATAD2B	486	S	0.0554151	0.849635	0.541599	-0.0986863	-0.142699	-0.181509	-0.161639	0.0159712	-0.177271	-0.0250655	-0.176507
P66B-S129	GATAD2B	129	S	0.0441869	0.870475	0.594909	-0.340988	-0.2099	-0.17318	-0.0100794	-0.132388	-0.129794	-0.0841016	-0.211118
P66B-S135	GATAD2B	135	S	-0.0429537	0.912556	0.695289	-0.123841	-0.205413	-0.250931	-0.151513	-0.0716988	-0.230154	-0.249402	-0.352258
GBF1-S1318	GBF1	1318	S	-0.0668123	0.782806	0.403704	0.114641	0.0981156	0.110213	0.0705979	0.115116	0.117031	0.0948086	-0.200637
GBF1-S1298	GBF1	1298	S	0.0346808	0.868891	0.585277	0.0124129	-0.0124233	0.12517	0.0609909	0.149203	0.151142	0.135541	-0.111012
GFPT1-T262	GFPT1	262	T	0.0933739	0.389742	0.0796186	0.0541193	0.0209462	0.0206127	0.0165071	0.162061	0.0519547	0.10539	0.166275
GFPT1-S261	GFPT1	261	S	0.0077481	0.968107	0.86618	0.062191	0.0343325	0.0955459	0.0855565	0.157088	0.0140537	0.106796	0.0306803
GGYF2-S160	GIGYF2	160	S	0.356129	0.0523788	0.00173972	-0.718271	-0.548594	-0.359703	-0.467558	-0.0798156	-0.346884	-0.212591	-0.0303182
GGYF2-S26	GIGYF2	26	S	-0.0659256	0.782781	0.403132	-0.100923	-0.0512498	-0.159828	-0.138978	-0.125414	-0.128181	-0.127177	-0.33391
GGYF2-S30	GIGYF2	30	S	0.0246563	0.965134	0.846905	-0.230139	-0.280188	-0.121769	-0.152341	-0.0570725	-0.326108	-0.0505852	-0.252047
GLCI1-S145	GLCCI1	145	S	0.125192	0.430335	0.0982355	-0.14172	-0.316382	-0.150672	-0.0221502	-0.000581644	-0.0543346	0.0221206	-0.0973613
GLCI1-S108	GLCCI1	108	S	0.017435	0.979436	0.915258	-0.186883	-0.390529	0.204359	0.19663	-0.206517	-0.284004	0.458896	-0.0750576
GLCI1-S303	GLCCI1	303	S	-0.00709249	0.983495	0.928144	-0.11278	-0.325817	-0.282029	-0.0701754	-0.172655	-0.269747	-0.0796092	-0.29716
GLYR1-S132	GLYR1	132	S	0.450505	0.328903	0.057548	-0.352778	-0.610808	-0.390592	-0.552279	-0.145138	-0.384314	-0.170728	0.595745
GLYR1-S130	GLYR1	130	S	0.44345	0.343289	0.0628667	-0.352778	-0.610808	-0.313588	-0.536453	-0.145138	-0.384314	-0.138072	0.627699
GLYR1-S167	GLYR1	167	S	-0.091308	0.862835	0.572694	0.202433	-0.235667	0.187704	-0.136593	0.0260458	-0.204331	0.223306	-0.392376
GLYR1-S152	GLYR1	152	S	-0.0229341	0.954471	0.797599	0.0149436	-0.233207	-0.124887	-0.256245	-0.101356	-0.18539	-0.143016	-0.26137
GMIP-S437	GMIP	437	S	-0.0955968	0.734709	0.325451	-0.0480292	0.103551	-0.165288	-0.118634	-0.0232089	-0.314462	-0.0493829	-0.223734
GUAA-S332	GMPS	332	S	0.0537767	0.747917	0.343032	-0.123954	-0.172664	-0.139585	-0.0842199	0.0882009	-0.0890266	-0.133067	-0.171423
GNAS2-S352	GNAS	352;995	S	-0.00435936	0.984984	0.947921	0.0678005	0.0170904	-0.0948694	0.0324696	0.0869997	0.0273652	-0.0753308	-0.0339804
GNL3L-S465	GNL3L	465	S	-0.208588	0.340493	0.06214	0.34381	0.296639	0.231114	0.253559	0.294035	0.0950262	0.188058	-0.286348
GOLP3-S35	GOLPH3	35	S	-0.198364	0.148416	0.013465	0.0616583	0.0926752	0.129646	0.162155	-0.113591	-0.271717	0.111049	-0.0730629
GPTC8-S758	GPATCH8	758	S	0.0840714	0.659714	0.254226	0.0299461	-0.049709	-0.152297	0.15427	0.189442	0.0192181	0.114565	-0.00472943
GPTC8-S1035	GPATCH8	1035	S	0.0396341	0.674096	0.267837	0.0671433	0.0261676	-0.0178493	-0.000457445	0.127152	0.0175524	0.0680398	0.0207963
GPTC8-S740	GPATCH8	740	S	-0.0379494	0.736503	0.329059	0.0393835	0.0154992	-0.0313838	0.0867497	-0.0169046	0.0282752	-0.00154867	-0.051371
GPTC8-S653	GPATCH8	653	S	0.0293844	0.869821	0.593342	0.0849941	0.0285253	-0.0820252	0.0427561	0.0771522	0.0264319	0.106244	-0.01804
G6PI-T109	GPI	109	T	-0.00240668	0.991918	0.981229	-0.0101819	0.0568094	-0.216628	-0.333509	-0.0200635	-0.0547826	-0.217251	-0.22104
GRIN3-S32	GPRIN3	32	S	-0.0933508	0.84512	0.532425	-0.200464	-0.267531	-0.144158	-0.226683	-0.210799	-0.285168	-0.209794	-0.506478
GRIN3-T581	GPRIN3	581	T	-0.0717839	0.887484	0.639334	0.237156	-0.00932397	0.0233179	0.174071	0.0365926	0.0192886	0.234223	-0.15202
GRIN3-S542	GPRIN3	542	S	-0.0953166	0.887484	0.633646	-0.191637	-0.329545	-0.182263	-0.253937	-0.190828	-0.287918	-0.189094	-0.670809
CSN1-T479	GPS1	479	T	0.0776508	0.837322	0.514056	-0.172396	-0.255084	-0.201817	0.0776689	0.0285301	-0.121644	0.0976875	-0.245598
CSN1-S474	GPS1	474	S	-0.00708697	0.982286	0.925103	-0.354731	-0.255891	-0.197098	-0.327257	-0.364185	-0.36985	-0.318516	-0.110773
GRAP2-T262	GRAP2	262	T	0.291125	0.100895	0.00651301	-0.272741	-0.409964	-0.313541	-0.285878	-0.104385	0.0507078	-0.0884234	0.0244779
GRAP2-S159	GRAP2	159	S	0.28421	0.344971	0.0638197	0.0568435	-0.0608671	-0.00294533	0.223646	0.367805	0.257908	0.474249	0.253554
GRAP1-S691	GRIPAP1	691	S	-0.112816	0.411344	0.0881577	-0.119866	-0.051569	-0.0328461	-0.0664575	-0.201648	-0.305299	-0.102786	-0.11227
ARBK1-S670	GRK2	670	S	-0.0308744	0.833032	0.505533	-0.109071	-0.0490074	0.00545225	-0.19765	-0.021865	-0.174326	-0.168031	-0.109552
GRK5;GRK6-S484	GRK5;GRK6	484	S	-0.0379736	0.887484	0.640557	0.131278	0.0679353	-0.00491388	0.218583	0.0926035	0.186393	0.129953	-0.147962
GSK3A-S21	GSK3A	21	S	0.0385618	0.953088	0.789199	-0.161851	-0.426831	-0.0218379	0.0709996	-0.101918	-0.0238553	-0.0830428	-0.176457
GSK3B-S9	GSK3B	9	S	-0.0528917	0.934822	0.737174	-0.115993	-0.117454	-0.212388	-0.139911	-0.0556954	-0.18484	-0.255509	-0.30127
T2FA-T331	GTF2F1	331	T	0.168899	0.58112	0.189279	-0.144258	-0.320438	-0.0129952	0.129136	0.244429	0.0701012	0.130233	-0.117722
T2FB-S248	GTF2F2	248	S	-0.0280206	0.948661	0.777902	-0.0895439	-0.0221831	0.0115562	0.0533856	0.0325197	-0.129498	-0.00212907	-0.0597607
GTF2I-S412	GTF2I	412	S	0.778828	0.164989	0.0161521	-0.407093	-0.510303	-0.512628	-0.311139	0.48969	-0.226219	-0.149489	1.26017
GTF2I-S784	GTF2I	784	S	0.756747	0.188237	0.020975	-0.696451	-0.772037	-0.475654	-0.450286	0.398501	-0.49336	-0.251887	0.979305
GTF2I-S823	GTF2I	823	S	-0.0391047	0.445905	0.106183	0.065488	0.0784489	0.031151	0.0448636	0.0587329	0.00015745	0.0343294	-0.029687
GTF2I-S210	GTF2I	210	S	0.0507931	0.900485	0.667163	-0.00978238	-0.199399	-0.00945118	-0.0909566	0.174062	-0.167899	0.125601	-0.23818
GTF2I-S674	GTF2I	674	S	0.0204122	0.937649	0.751347	-0.0308891	0.0250854	0.0110794	0.0123235	0.0567525	-0.0471409	0.062352	0.0272844
TF3C1-S1068	GTF3C1	1068	S	0.173788	0.479859	0.125277	0.124648	-0.120702	0.0626227	0.252486	0.436587	0.304281	0.180316	0.0930231
TF3C1-S739	GTF3C1	739	S	0.0954836	0.615918	0.215351	-0.321043	-0.194686	-0.0260309	-0.123767	-0.0102484	-0.0949477	-0.113542	-0.0648546
TF3C1-S1856	GTF3C1	1856	S	0.0325623	0.937093	0.742465	0.196303	0.085136	0.184193	0.202033	0.364759	0.216118	0.239331	-0.0222936
TF3C2-T895	GTF3C2	895	T	-0.0924133	0.738338	0.334533	-0.0679288	0.0127413	0.103115	0.10443	-0.0547754	-0.175193	0.177683	-0.16501
TF3C3-S43	GTF3C3	43	S	-0.058062	0.887484	0.635566	-0.128004	-0.120288	0.0954368	-0.0877569	0.0135217	-0.118655	0.0125272	-0.380254
GTPB1-S25	GTPBP1	25	S	0.0352806	0.829408	0.499885	-0.0766167	-0.0528264	0.035696	0.00564472	0.0450926	0.0260664	0.0830636	-0.101203
GTPB1-S580	GTPBP1	580	S	-0.0514023	0.912556	0.693086	-0.148357	-0.219949	-0.11392	-0.179618	-0.160844	-0.356297	-0.100173	-0.250139
GYS1-S698	GYS1	698	S	-0.262273	0.166836	0.016624	-0.113341	0.0788174	0.052361	0.00332896	-0.277552	-0.285008	-0.146225	-0.319142
H15-S18	H1-5	18	S	0.19291	0.650461	0.245015	-0.117979	-0.350334	0.130317	0.0190776	0.460163	-0.056597	0.306117	-0.256961
H2AX-S140	H2AX	140	S	-0.222886	0.454288	0.111301	-0.00409481	0.172387	-0.135039	0.0576068	-0.276792	-0.361219	-0.330147	0.167474
HABP4-S108	HABP4	108	S	-0.0531981	0.880851	0.60936	-0.155476	-0.0956424	0.16354	0.0480809	-0.267069	-0.170034	0.0640205	0.120794
HCFC1-S666	HCFC1	666	S	0.126053	0.646363	0.239525	-0.210722	-0.307406	-0.0422312	-0.0817843	0.103371	-0.129531	-0.00493997	-0.10683
HCFC1-S598	HCFC1	598	S	-0.0537313	0.789645	0.413154	-0.0850205	-0.101153	-0.0225148	-0.00233134	-0.029813	-0.225707	0.00344456	-0.17387
HCFC1-S3	HCFC1	3	S	0.0847031	0.846665	0.536761	0.13451	0.218761	-0.22613	-0.0658625	0.307509	0.145401	-0.0790756	0.0262556
HCFC1-S1507	HCFC1	1507	S	0.0447736	0.851941	0.546942	-0.0713205	-0.142386	-0.031893	-0.0756846	0.0687407	-0.0386459	0.0131206	-0.185405
HCLS1-T272	HCLS1	272	T	-0.0700521	0.879355	0.607383	-0.00530218	0.0484613	-0.100111	-0.343232	0.044688	-0.137386	-0.265334	-0.322361
HCLS1-S275	HCLS1	275	S	-0.0301943	0.902781	0.671282	-0.0607392	-0.103921	-0.0633044	-0.0598011	-0.0379661	-0.199857	-0.0624471	-0.108273
HDAC1-S393	HDAC1	393	S	-0.094059	0.736775	0.332338	0.0282306	0.0962754	0.24883	0.15597	-0.00958883	-0.0211363	0.21539	-0.0315955
HDAC1-S421	HDAC1	421	S	0.0785505	0.851983	0.55189	-0.233147	-0.0959631	-0.1902	-0.0563776	-0.223513	-0.0835847	-0.186736	0.232348
HDAC2-S422	HDAC2	422	S	0.176055	0.292272	0.0465856	-0.0976953	-0.0436439	-0.0158988	0.0320895	0.107707	0.0903463	0.0703805	0.310637
HDAC2-S394	HDAC2	394	S	-0.0311329	0.869699	0.591412	-0.0183901	-0.018298	0.0588573	-0.0639073	0.00324881	-0.023119	0.0160774	-0.162477
HDAC6-S22	HDAC6	22	S	0.113058	0.478699	0.124633	-0.201716	-0.263006	-0.0788559	-0.205794	-0.0549927	-0.116505	-0.0842671	-0.0413741
HDGF-T200	HDGF	200	T	0.103664	0.868464	0.583955	-0.656823	-0.698519	-0.664204	-0.458382	-0.459412	-0.55633	-0.503479	-0.544052
HDGF-S133	HDGF	133	S	-0.0257811	0.899784	0.664876	0.0127826	0.0417117	0.0106471	0.115953	-0.0061733	-0.0329693	0.123314	-0.00620188
HDGF-S239	HDGF	239	S	0.0160014	0.962073	0.823996	-0.276795	-0.176549	-0.0752279	-0.0516066	-0.142224	-0.307714	-0.0131448	-0.0530899
HDGF-S165	HDGF	165	S	0.0106045	0.965134	0.85322	0.0636222	0.0683482	0.0654654	0.133679	0.127308	0.110524	0.123367	0.0123338
HDGR2-S625	HDGFL2	625	S	0.369053	0.0665303	0.00254241	-0.141811	-0.291121	-0.278822	0.211098	0.313051	0.199513	0.236928	0.226064
HDGR2-S671	HDGFL2	671	S	0.1028	0.647128	0.242401	-0.216149	-0.132873	-0.0318153	-0.0181647	-0.0250476	-0.00990636	0.148012	-0.100861
HDGR2-S652	HDGFL2	652	S	0.0341327	0.852766	0.554602	-0.0430555	-0.0796819	-0.0496969	-0.051176	-0.0557954	-0.0376902	0.0459897	-0.0395838
VIGLN-S944	HDLBP	944	S	0.105939	0.644997	0.236467	-0.0546287	-0.271981	-0.0777921	0.0990904	0.134043	-0.137915	0.0803324	0.0419833
HECD1-S357	HECTD1	357	S	0.513205	0.170495	0.0174148	-0.694142	-0.614516	-0.890056	-0.484048	0.0555391	-0.430765	-0.205025	-0.0496917
HECD1-S1384	HECTD1	1384	S	-0.126481	0.794462	0.43186	-0.262471	-0.220728	-0.307663	-0.309323	-0.427585	-0.212557	-0.357057	-0.608908
HECD1-S1772	HECTD1	1772	S	0.0800775	0.886146	0.623573	-0.183901	-0.273031	-0.451686	-0.106278	0.149171	-0.276093	-0.258654	-0.309011
HECD1-S1380	HECTD1	1380	S	0.0204279	0.975073	0.889714	-0.168146	-0.21338	-0.395234	-0.194363	-0.412238	0.0319702	-0.0672318	-0.441912
HECW2-S1042	HECW2	1042	S	-0.293173	0.646363	0.239616	0.549948	0.895336	0.243046	0.500636	0.437344	0.3623	0.0279612	0.18867
HECW2-S48	HECW2	48	S	-0.258806	0.807827	0.454403	0.547426	0.735082	0.534695	0.570836	0.377351	0.265975	0.192846	0.516644
HECW2-T50	HECW2	50	T	-0.204125	0.885705	0.621259	0.533989	0.718202	0.689309	0.639281	0.407361	0.267838	0.298159	0.790923
HELLS-S832	HELLS	832	S	-0.138569	0.537843	0.155572	0.000235074	-0.0381929	0.196254	0.102589	0.00600635	-0.150488	0.0785856	-0.227493
HELZ2-S338	HELZ2	338	S	0.0602328	0.743951	0.339985	-0.0262685	-0.111075	0.0190866	0.0156965	0.0637529	0.123725	-0.0446611	-0.00444589
HELZ2-S1006	HELZ2	1006	S	0.0456834	0.923245	0.717399	-0.2437	-0.30491	-0.225965	-0.171289	-0.0119754	-0.261874	-0.173213	-0.316069
HIRP3-S143	HIRIP3	143	S	0.559348	0.0585688	0.0021545	-0.212685	-0.397303	-0.555803	-0.0213887	0.535032	0.284599	-0.0322758	0.262859
HIRP3-S196	HIRIP3	196	S	0.171428	0.471478	0.121794	-0.223558	-0.143906	-0.0583942	-0.0607401	0.209225	-0.0429573	-0.0186953	0.0515413
HIRP3-S530	HIRIP3	530	S	0.123551	0.654978	0.250869	0.149718	-0.0588166	-0.148673	0.0757146	0.376195	0.19305	-0.154012	0.0969124
HIRP3-S87	HIRIP3	87	S	-0.0527852	0.869699	0.590729	0.167926	-0.0371833	-0.0877115	-0.0804736	0.113173	-0.0279552	-0.101642	-0.232158
HIRP3-S227	HIRIP3	227	S	0.0324974	0.886146	0.625857	0.0760083	0.135661	0.0449977	-0.0971285	0.270284	0.0379233	0.00386674	-0.0225455
HLAA-S359	HLA-A	359	S	-0.0835303	0.771205	0.377064	-0.166824	-0.0278215	0.00403317	-0.363869	-0.220835	-0.231278	-0.182044	-0.254444
HLAA-T345	HLA-A	345	T	0.0683082	0.862835	0.573358	-0.434426	-0.221349	-0.237573	-0.475367	-0.309161	-0.348916	-0.280614	-0.156791
HLAA-S352	HLA-A	352	S	-0.0200237	0.965134	0.83541	-0.171014	-0.152659	-0.141969	-0.354128	-0.145769	-0.214284	-0.228585	-0.311225
HMCS1-S495	HMGCS1	495	S	-0.0131473	0.965134	0.835569	-0.0516805	-0.0871066	0.0575963	-0.00622977	-0.030453	-0.133731	0.0935025	-0.069328
ROA1-S338	HNRNPA1	338;286	S	0.136711	0.471478	0.121594	0.0112937	-0.260097	-0.197111	-0.0910843	0.131124	-0.00764079	0.00710901	-0.120749
ROA1-S4	HNRNPA1	4	S	0.262432	0.581	0.188117	-0.645642	-0.834483	-0.837004	-0.477304	-0.301896	-0.511216	-0.506793	-0.424801
ROA1-S266	HNRNPA1	266;363	S	-0.149855	0.603143	0.207653	0.367601	0.135401	0.101013	0.0413669	0.19442	-0.012659	-0.00526328	-0.130534
ROA1-S95	HNRNPA1	95;95	S	0.232182	0.654978	0.248278	-0.806184	-0.923054	-0.613386	-0.531245	-0.524796	-0.652671	-0.576269	-0.191405
ROA1-S6	HNRNPA1	6	S	0.16023	0.675667	0.269543	-0.606552	-0.674651	-0.552732	-0.513115	-0.34226	-0.427013	-0.521902	-0.414956
ROA1-S337	HNRNPA1	337;285	S	0.0292143	0.940996	0.758174	-0.123735	-0.247284	-0.113029	-0.17972	-0.100703	-0.309549	-0.00789041	-0.128768
ROA2-S231	HNRNPA2B1	231	S	0.0938712	0.100023	0.00618002	-0.0484413	-0.055842	-0.058792	-0.12066	0.0306571	0.0490039	-0.027004	0.039093
ROA2-S85	HNRNPA2B1	85	S	0.255877	0.4125	0.0886875	0.23255	-0.266598	-0.175099	0.265237	0.53094	0.311691	0.224081	0.0128853
ROA2-S236	HNRNPA2B1	236	S	0.267029	0.47364	0.122977	-0.765941	-0.707271	-0.654499	-0.435376	-0.35122	-0.468022	-0.493827	-0.1819
ROA2-S341	HNRNPA2B1	341	S	0.0534976	0.818242	0.4828	-0.00543674	-0.0273453	-0.129395	-0.149226	0.0730112	0.0544549	-0.12257	-0.102308
ROA3-S116	HNRNPA3	116	S	0.346615	0.212968	0.0269107	-0.550396	-0.73808	-0.420375	-0.313298	-0.127959	-0.310079	-0.238134	0.0404804
ROA3-S358	HNRNPA3	358	S	0.132108	0.488938	0.132374	-0.0778414	-0.165793	-0.0668793	-0.0121279	0.087365	0.0350846	0.0945585	-0.0112185
HNRPC-S233	HNRNPC	233	S	0.0301199	0.881469	0.611793	0.0149484	-0.0328524	0.101446	-0.0633126	0.141943	0.0639323	0.0232201	-0.0883866
HNRPD-S82	HNRNPD	82	S	-0.186349	0.326416	0.055957	0.0491339	0.2333	0.193246	-0.15444	-0.100354	-0.0458234	-0.0973426	-0.180638
HNRPD-S80	HNRNPD	80	S	-0.094722	0.563586	0.175919	0.121426	-0.0153961	0.204718	-0.0448092	0.0568757	0.00491914	-0.00172943	-0.173015
HNRPD-S83	HNRNPD	83	S	-0.0690011	0.603047	0.207405	-0.0165694	0.0427657	0.107306	-0.0250411	0.00468985	-0.0376975	0.0263657	-0.160901
HNRPD-T193	HNRNPD	193	T	0.0449089	0.863804	0.576281	-0.275826	-0.189486	-0.253531	-0.178934	-0.146915	-0.251778	-0.237291	-0.082158
HNRPD-S190	HNRNPD	190	S	0.0465055	0.88726	0.628697	-0.44195	-0.29132	-0.321029	-0.376635	-0.31816	-0.323402	-0.36904	-0.23431
HNRPD-T127	HNRNPD	127	T	-0.0170275	0.984984	0.944215	-0.77442	-0.706201	-0.654483	-0.572423	-0.881748	-0.680471	-0.727165	-0.486253
HNRDL-S241	HNRNPDL	241	S	0.209327	0.198721	0.0232787	-0.16786	-0.297377	-0.394824	-0.0118726	0.107482	-0.0210616	-0.186042	0.0649946
HNRPF-S187	HNRNPF	187	S	0.0477189	0.887484	0.63772	-0.224687	-0.152823	0.00280688	-0.024671	-0.161186	-0.199699	-0.0013334	0.153719
HNRH1-S63	HNRNPH1	63	S	0.144921	0.184241	0.0197401	-0.150686	-0.234982	-0.189542	-0.059921	0.104747	-0.0765201	-0.0159831	-0.0676896
HNRPK-S284	HNRNPK	284	S	-0.115745	0.184257	0.0199566	0.0568563	-0.00971987	0.0941182	0.0607326	-0.0532419	-0.110358	0.0536981	-0.151091
HNRPK-S379	HNRNPK	379	S	0.214647	0.292272	0.0462031	-0.0633301	-0.155177	-0.147829	-0.107131	0.349406	0.0596272	-0.0454841	0.0215724
HNRPK-S216	HNRNPK	216	S	-0.141217	0.430335	0.0983623	-0.0913908	-0.16307	-0.247827	-0.240657	-0.395003	-0.417915	-0.372969	-0.121924
HNRPL-S185	HNRNPL	185	S	0.0541747	0.779751	0.388205	-0.0735734	-0.036941	-0.0425372	-0.0371639	0.121923	0.0276818	-0.00558317	-0.117539
HNRPL-T487	HNRNPL	487	T	0.0570933	0.89752	0.662242	-0.33539	-0.343369	-0.174375	-0.034721	-0.111047	-0.28146	-0.110916	-0.156057
HNRLL-S35	HNRNPLL	35	S	-0.0525118	0.704184	0.291784	-0.0284385	-0.0194949	0.133571	0.085723	-0.0280102	-0.0721682	0.115647	-0.0541546
HNRPM-S701	HNRNPM	701	S	-0.0811817	0.764278	0.363578	-0.23553	-0.185346	-0.201432	-0.185575	-0.381188	-0.413168	-0.210396	-0.127857
HNRPM-S432	HNRNPM	432	S	0.137219	0.794003	0.422807	-0.853343	-0.552854	-0.534228	-0.301929	-0.341295	-0.520347	-0.606337	-0.225497
HNRPM-S633	HNRNPM	633	S	-0.0183127	0.95115	0.782321	-0.235882	-0.132622	-0.14009	-0.161925	-0.108533	-0.229292	-0.13859	-0.267354
HNRPM-S575	HNRNPM	575	S	-0.010488	0.984984	0.936647	-0.55406	-0.327796	-0.234578	-0.173653	-0.311272	-0.472043	-0.284537	-0.264187
HNRPU-S59	HNRNPU	59	S	0.350385	0.116618	0.0085381	-0.0907384	-0.19137	0.0628273	-0.103145	0.706451	0.10638	0.131682	0.134599
HNRPU-S192	HNRNPU	192	S	0.0560879	0.81163	0.466235	0.0256483	-0.0408816	0.00440884	0.00477642	0.156831	0.0706742	0.125838	-0.135039
HNRPU-S4	HNRNPU	4	S	0.0652495	0.83977	0.519641	0.0736516	-0.0212857	-0.0199286	-0.0241736	0.112118	0.0397474	0.240645	-0.12325
HNRPU-T532	HNRNPU	532	T	0.0736306	0.843075	0.523604	-0.191677	-0.309427	-0.228482	-0.217477	-0.0967248	-0.189204	-0.176185	-0.190428
HNRL1-S194	HNRNPUL1	194	S	-0.0302265	0.894781	0.658303	-0.0838785	-0.0630395	-0.0340241	0.0132515	-0.0516413	-0.0886484	0.0387009	-0.187008
HNRL2-S161	HNRNPUL2	161	S	0.346482	0.195411	0.0224722	-0.124495	-0.337497	-0.416987	0.192839	0.334736	0.23741	0.0639495	0.0636921
HNRL2-S185	HNRNPUL2	185	S	0.16141	0.377944	0.0747091	-0.170075	-0.200681	-0.343759	0.126297	0.012443	0.0755413	-0.0437019	0.0131386
HNRL2-T165	HNRNPUL2	165	T	0.186378	0.494806	0.134658	0.0560278	0.0610101	-0.301967	0.0329159	0.160716	0.094966	0.22167	0.116145
HNRL2-S193	HNRNPUL2	193	S	0.0173189	0.968107	0.865881	-0.429432	-0.132071	-0.219592	0.0111762	-0.194883	-0.211222	-0.121732	-0.172805
HPS5-S532	HPS5	532	S	-0.292945	0.150115	0.01377	-0.0992811	0.0506108	-0.136852	-0.268367	-0.330455	-0.447166	-0.397815	-0.450231
HPS5-S563	HPS5	563	S	-0.0188558	0.979436	0.915404	-0.404545	-0.462815	-0.353615	-0.493819	-0.363572	-0.652722	-0.358171	-0.415753
H1BP3-S249	HS1BP3	249	S	0.223727	0.0895844	0.00508711	-0.0528991	-0.241535	-0.142333	-0.133857	0.0335231	0.183548	-0.0725506	0.179765
H1BP3-S254	HS1BP3	254	S	0.117908	0.552607	0.169335	-0.0635232	-0.158486	-0.148953	-0.0613968	-0.0582245	-0.0934203	0.0434359	0.147484
DHB4-S318	HSD17B4	318	S	0.00964901	0.972336	0.881353	0.12006	0.129982	0.169969	0.0189651	0.108307	0.0577399	0.0833452	0.22818
HSH2D-S194	HSH2D	194	S	-0.267398	0.546979	0.162531	0.221778	0.175197	-0.270764	-0.281076	-0.133608	-0.169155	-0.492557	-0.429136
HSH2D-S298	HSH2D	298	S	0.138599	0.813014	0.475613	0.284474	0.128618	-0.251368	0.027595	0.467497	0.0743258	0.13563	0.0662628
HS90A-S231	HSP90AA1	231	S	0.292998	0.185378	0.0203253	0.0200314	-0.177569	-0.142306	0.225197	0.329508	0.237834	0.14109	0.388915
HS90A-S263	HSP90AA1	263	S	0.345392	0.201889	0.0239287	0.14168	-0.249813	-0.0974185	0.468728	0.541388	0.43035	0.375272	0.297733
HS90B-S226	HSP90AB1	226	S	0.374748	0.18431	0.0201424	-0.0470813	-0.105462	-0.156203	0.0789436	0.425283	0.357628	0.0771643	0.409112
HS90B-S445	HSP90AB1	445	S	0.216107	0.203955	0.024329	-0.0311029	-0.064088	-0.332353	-0.0650078	0.190349	0.0762977	-0.0775373	0.182766
HS90B-S452	HSP90AB1	452	S	0.244442	0.736597	0.33167	-0.950052	-0.611406	-0.890509	-0.446288	-0.49565	-0.647266	-0.609222	-0.168351
HSP74-S76	HSPA4	76	S	0.110255	0.794963	0.438498	-0.559477	-0.399406	-0.433609	-0.273647	-0.374989	-0.446483	-0.27397	-0.129677
HSP7C-S254	HSPA8	254	S	0.102574	0.292272	0.046039	-0.010071	-0.0087987	-0.154075	-0.00208134	0.0730588	0.112255	0.0450799	0.00487748
HS105-S809	HSPH1	809	S	0.0268104	0.965134	0.852609	-0.0928257	-0.039192	-0.197627	-0.13973	0.145162	0.0895828	-0.19424	-0.402637
HTSF1-S387	HTATSF1	387	S	0.774384	0.00205279	6.59827e-06	-0.588997	-0.527555	-0.597163	-0.540849	0.366484	-0.125684	0.142897	0.459276
HTSF1-S453	HTATSF1	453	S	0.154146	0.0768214	0.00368759	-0.0261633	-0.0836795	-0.0289071	0.0943399	0.148934	0.0901694	0.163706	0.169364
HTSF1-S642	HTATSF1	642	S	0.366766	0.328568	0.0568787	0.120347	-0.29871	-0.209191	0.574621	0.540749	0.39036	0.558557	0.164466
HTSF1-S498	HTATSF1	498	S	0.109129	0.485698	0.129924	0.103025	-0.0864775	0.0344626	0.141737	0.262404	0.166583	0.196543	0.0037308
HTSF1-S403	HTATSF1	403	S	0.192345	0.716176	0.306165	-0.447383	-0.355036	-0.5968	-0.619434	-0.206709	-0.28675	-0.503852	-0.251962
HD-S1179	HTT	1179	S	-0.147098	0.556127	0.170612	0.0972142	-0.0121592	0.130859	0.0392693	0.0815431	-0.179833	0.0534072	-0.288326
HUWE1-T2889	HUWE1	2889	T	0.160499	0.148416	0.0135164	-0.0621289	-0.174951	-0.245714	-0.0421183	0.11375	-0.0123498	0.0226072	-0.00692503
HUWE1-S1395	HUWE1	1395	S	0.24124	0.334732	0.059171	-0.0822733	-0.187903	-0.456565	-0.00230683	0.0671849	0.0410087	-0.129974	0.257691
HUWE1-S1907	HUWE1	1907	S	-0.0318614	0.81902	0.486139	0.0332977	0.0221371	0.069392	0.00827605	-0.0421409	0.0128278	0.0849849	-0.0500146
HUWE1-S2918	HUWE1	2918	S	0.00103402	0.998404	0.995156	-0.49822	-0.380653	-0.618539	-0.448628	-0.363752	-0.572531	-0.449704	-0.555917
SYIC-S1047	IARS1	1047	S	-0.178612	0.551059	0.165121	-0.442565	-0.174837	-0.201335	-0.340185	-0.632184	-0.642987	-0.40551	-0.192692
IF16-T123	IFI16	123	T	-0.213161	0.638679	0.228328	0.195649	-0.046457	0.24244	0.229377	-0.00196109	-0.277117	0.391344	-0.343902
IF16-T435	IFI16	435	T	-0.0803043	0.843823	0.525883	-0.0322926	-0.178443	-0.0740662	-0.130624	-0.108635	-0.33774	-0.0618298	-0.228437
IF16-S153	IFI16	153	S	0.0579597	0.887484	0.641058	-0.171715	-0.200291	-0.26705	-0.224409	-0.00438031	-0.0771294	-0.196611	-0.353506
IF16-S670	IFI16	670	S	0.0764746	0.895653	0.659264	-0.810499	-0.746642	-0.420169	-0.390589	-0.581329	-0.796079	-0.417453	-0.26714
IF16-S106	IFI16	106	S	-0.00318537	0.991918	0.975369	0.0897973	-0.130179	0.0309088	0.0536823	0.124182	-0.061923	0.134435	-0.165225
IN35-S36	IFI35	36	S	-0.203395	0.710621	0.297446	-0.789725	-0.504447	-0.292278	-0.6332	-0.964405	-0.951552	-0.616844	-0.500428
IFI44-S25	IFI44	25	S	0.0280003	0.965134	0.851896	-0.611697	-0.430702	-0.509476	-0.273806	-0.442255	-0.587669	-0.543396	-0.140359
IFIT3-S203	IFIT3	203	S	-0.0284942	0.94321	0.765708	-0.0341269	-0.179142	0.0583607	0.048534	0.0167873	-0.142752	0.0881508	-0.182537
IFIT5-S195	IFIT5	195	S	-0.10526	0.430335	0.097925	0.0389148	0.165972	-0.0596991	0.182627	0.0861882	0.0106819	-0.0298077	-0.160289
MPRI-S2409	IGF2R	2409	S	-0.0714604	0.803433	0.449757	0.0712823	0.156091	-0.0588661	0.0408513	0.143755	0.0512997	-0.00229058	-0.269247
IKKB-S672	IKBKB	672	S	0.0895297	0.837322	0.513995	-0.435274	-0.438557	-0.165146	-0.0878907	-0.166545	-0.278749	-0.135761	-0.187695
IKZF1-S445	IKZF1	445	S	0.329786	0.162523	0.0157299	-0.140672	-0.059096	0.0898124	-0.0250508	0.342761	0.0828717	0.373307	0.385197
IKZF1-S442	IKZF1	442	S	0.183258	0.380323	0.0756263	-0.255771	-0.207095	-0.259209	-0.113611	0.0851844	-0.15699	-0.134147	0.103297
IKZF1-S63	IKZF1	63	S	0.217731	0.471478	0.119765	0.109072	-0.115191	-0.0472779	0.172817	0.396898	0.45126	0.0911027	0.0510838
IL16-S974	IL16	974	S	0.608887	0.0840269	0.00449707	-0.790676	-0.674718	-1.06935	-0.866665	0.0655183	-0.460683	-0.505244	-0.0654506
IL16-S838	IL16	838	S	0.133352	0.81163	0.470526	0.0813802	-0.15891	-0.360705	-0.21414	0.481447	-0.0882919	-0.27281	-0.239313
IL16-S922	IL16	922	S	0.0833828	0.839692	0.516986	0.153021	0.0354775	-0.214944	-0.105135	0.364465	0.21601	-0.0993699	-0.279154
IL16-S834	IL16	834	S	0.0449903	0.890493	0.64871	0.221734	0.100115	-0.0677663	-0.0768509	0.342286	0.0859811	-0.0202727	-0.0508019
IL16-S946	IL16	946	S	0.0223169	0.975705	0.893119	0.404904	0.185548	0.187	0.0772512	0.591968	0.265108	0.231237	-0.144343
IL32-S133	IL32	133	S	0.221419	0.575324	0.183282	-0.21786	-0.201527	-0.188637	-0.362615	0.268799	0.160032	-0.0373889	-0.476403
ILF3-S382	ILF3	382	S	-0.149353	0.340493	0.0619073	0.149089	0.210275	0.131725	-0.0871786	0.00723669	-0.0536123	0.0322629	-0.179391
ILF3-S62	ILF3	62	S	0.112415	0.574108	0.182279	0.0965274	-0.0909888	-0.174609	0.194005	0.187075	0.212198	0.0368595	0.0384634
ILF3-T592	ILF3	592	T	0.00439464	0.991158	0.967795	-0.0415309	-0.220476	0.0243521	-0.17908	-0.000901545	-0.267242	0.0450835	-0.176096
ILKAP-S13	ILKAP	13	S	-0.0938928	0.776977	0.383183	-0.00288907	0.0357524	0.0949261	-0.116671	-0.0204999	-0.0491446	0.0131772	-0.307985
INCE-S263	INCENP	263	S	-0.110317	0.654978	0.25006	0.0268193	0.0395947	0.0839316	-0.0487427	0.0576256	-0.0738741	-0.104854	-0.218564
INCE-S481	INCENP	481	S	-0.131446	0.663149	0.257886	0.0413699	-0.0538421	-0.0855209	-0.125897	-0.0687428	-0.159498	-0.277338	-0.244093
INCE-T292	INCENP	292	T	-0.118958	0.72525	0.31613	0.0839631	0.119668	-0.188096	-0.105815	0.0329844	-0.0679967	-0.311409	-0.219691
INCE-S148	INCENP	148	S	-0.0463832	0.927563	0.725268	-0.294432	-0.239253	-0.136448	-0.200595	-0.111961	-0.369707	-0.398904	-0.175689
INP4A-S955	INPP4A	955	S	-0.139244	0.671009	0.264569	-0.278068	-0.213906	-0.244832	-0.157155	-0.332783	-0.376529	-0.362903	-0.37872
INP4A-S487	INPP4A	487	S	0.0226207	0.937649	0.748467	-0.0118307	-0.0976689	0.00514471	0.0534626	-0.00652182	0.0229317	0.119613	-0.0964327
SHIP1-T963	INPP5D	963	T	0.179344	0.300017	0.0488599	-0.176229	-0.2193	-0.124883	-0.0761655	0.159291	-0.159228	0.0779776	0.0427585
SHIP1-S971	INPP5D	971	S	-0.134175	0.544358	0.160586	0.0564764	0.0674402	0.0861139	0.0975312	-0.0235165	-0.054136	0.0647397	-0.216227
SHIP1-S243	INPP5D	243	S	0.151875	0.581	0.188323	-0.294222	-0.365287	-0.339094	-0.105163	-0.0239938	-0.198682	-0.0852952	-0.188297
SHIP1-S772	INPP5D	772	S	0.0831637	0.794963	0.434688	-0.317091	-0.236417	-0.2426	-0.102118	-0.0952352	-0.110189	-0.0729238	-0.287223
SHIP1-S1039	INPP5D	1039	S	0.00832689	0.984952	0.932007	0.100975	0.0634853	-0.0355311	0.371454	0.136836	0.179313	0.178841	0.0387009
INT1-T83	INTS1	83	T	0.185786	0.13679	0.0115295	-0.0940027	-0.0603589	-0.172644	0.0109039	0.167675	0.102987	0.220947	-0.0645658
INT1-S1318	INTS1	1318	S	0.263086	0.162175	0.015479	-0.324579	-0.204796	-0.442873	-0.171075	0.0808056	-0.226741	-0.154806	0.20976
INT1-S1326	INTS1	1326	S	0.0579214	0.767426	0.372619	-0.149804	-0.110391	-0.164298	0.0682594	0.0210607	-0.107125	0.00988913	-0.0483722
INT1-S1327	INTS1	1327	S	0.0562298	0.794963	0.437314	-0.0793834	-0.0377799	-0.154281	0.0218084	0.0831742	-0.0428541	-0.0309662	-0.0340705
INT3-S995	INTS3	995	S	0.0502582	0.879242	0.606677	-0.0683456	-0.232346	0.107481	-0.0689518	0.0394294	-0.0190709	0.120091	-0.20158
IQGA2-S1461	IQGAP2	1461	S	-0.407576	0.273905	0.0405559	-0.139087	0.143085	0.271497	-0.530088	-0.466382	-0.579642	-0.39501	-0.443862
IQGA2-S16	IQGAP2	16	S	-0.0317949	0.918226	0.709009	-0.177729	-0.145927	-0.062502	-0.19562	-0.263618	-0.092695	-0.159631	-0.193014
IQGA2-S24	IQGAP2	24	S	-0.0210795	0.974521	0.886118	-0.219217	-0.231098	-0.150456	-0.35936	-0.402023	-0.11885	-0.346164	-0.177411
IQEC1-S417	IQSEC1	417	S	-0.211516	0.572936	0.181498	-0.467304	-0.179254	-0.168728	-0.153983	-0.648329	-0.579211	-0.0376207	-0.550174
IQEC1-S925	IQSEC1	925	S	-0.0745524	0.762467	0.362236	-0.251295	-0.217924	-0.221077	-0.266075	-0.250488	-0.335815	-0.312216	-0.35606
I2BP1-S384	IRF2BP1	384	S	0.103865	0.736597	0.330263	0.160897	-0.0446001	0.115417	-0.00240428	0.299341	0.221972	0.12043	0.0030279
I2BP1-S66	IRF2BP1	66	S	-0.0390928	0.885933	0.622051	0.268365	0.190407	0.0751861	0.24701	0.225621	0.138063	0.301403	-0.0404891
I2BP1-S453	IRF2BP1	453	S	0.0397033	0.929865	0.728363	0.0194085	-0.0949956	0.0641225	-0.0228287	0.00204491	0.223277	-0.1117	0.0108977
I2BP1-S436	IRF2BP1	436	S	-0.0191928	0.948254	0.774181	0.240711	0.0634943	0.146952	0.0335829	0.226506	0.172198	0.0160132	-0.00674791
I2BPL-S547	IRF2BPL	547	S	-0.0855166	0.857448	0.565609	0.0932203	0.0812781	-0.19842	-0.316295	-0.0801348	0.0703374	-0.385973	-0.286512
IRF3-S173	IRF3	173	S	0.388516	0.0290632	0.00048657	-0.2325	-0.281189	-0.176365	-0.16844	-0.0159903	0.178181	0.109611	0.423769
IRF3-S175	IRF3	175	S	0.3946	0.0341265	0.000722143	-0.144431	-0.364002	-0.124299	-0.275525	0.0950168	0.135556	0.111306	0.328265
ITAL-S1165	ITGAL	1165	S	0.507332	0.166397	0.016402	-0.395583	-0.6705	-0.805064	-0.042033	0.19059	0.0685638	-0.147214	0.0042085
ITB7-S795	ITGB7	795	S	0.0143067	0.975073	0.89049	-0.0566438	0.0939655	-0.0370113	0.0156914	0.0292008	0.0665095	0.102062	-0.124543
ITPR1-S1598	ITPR1	1598	S	0.0648721	0.846665	0.536011	-0.0937517	-0.107782	-0.231789	-0.0381437	0.155124	0.0170943	-0.0914364	-0.29276
ITPR3-S1834	ITPR3	1834	S	0.223797	0.121849	0.0093998	-0.202601	-0.286603	-0.223358	-0.199955	-0.0360583	0.0568125	0.0816435	-0.119726
ITPR3-S1832	ITPR3	1832	S	0.090107	0.740298	0.337893	0.0282133	-0.0123303	-0.196431	-0.177004	0.050741	-0.0282729	0.0891446	-0.108737
ITPR3-S937	ITPR3	937	S	-0.0485363	0.794963	0.437639	0.0879952	0.00308584	-0.0255885	0.0314817	-0.0985804	0.0158102	0.0422522	-0.0566529
ITPR3-S934	ITPR3	934	S	-0.0753349	0.883646	0.617025	-0.0573962	-0.00840251	-0.292123	-0.190196	-0.251808	-0.113189	-0.0878535	-0.396607
ITPR3-S2670	ITPR3	2670	S	0.00824732	0.984984	0.93646	-0.0640177	-0.0614419	-0.200791	-0.178375	0.0672827	-0.114085	-0.158729	-0.266105
ITSN2-Y968	ITSN2	968	Y	-0.350843	0.142593	0.0126296	0.294709	0.225147	0.45535	0.398386	0.128104	-0.0322156	0.136237	-0.261906
ITSN2-S889	ITSN2	889	S	-0.101127	0.488938	0.132271	-0.0256281	0.0307482	0.156077	0.0389436	-0.151516	-0.0982563	0.0716078	-0.0262031
ITSN2-S110	ITSN2	110	S	0.0848858	0.776977	0.384326	-0.232463	-0.177413	-0.0107691	-0.0184272	0.00707819	-0.182994	0.136821	-0.0604341
IWS1-S377	IWS1	377	S	0.103214	0.445905	0.106121	-0.123912	-0.151523	-0.16778	-0.0157238	0.0637078	-0.00318342	-0.0266536	-0.0799527
KAT7-S102	KAT7	102	S	0.190537	0.191118	0.0214325	-0.233467	-0.380023	-0.300324	-0.22079	0.0703723	-0.0774735	-0.155139	-0.210214
KAT7-S57	KAT7	57	S	-0.338976	0.2732	0.040297	0.350981	0.127717	0.332691	0.240309	-0.114633	0.123444	0.20567	-0.518687
KAT7-T88	KAT7	88	T	-0.0661217	0.872363	0.598533	0.037886	-0.034818	0.0705573	-0.156845	0.0920214	-0.108902	0.0080547	-0.33888
KAT8-S42	KAT8	42	S	-0.093671	0.851983	0.552154	0.393485	-0.0352864	-0.00151279	0.495647	0.281134	0.227539	0.15723	-0.188254
KCAB2-S14	KCNAB2	14	S	-0.140687	0.68149	0.275273	-0.175306	-0.119506	0.0161054	-0.272916	-0.209245	-0.345845	-0.189063	-0.370219
KCAB2-S9	KCNAB2	9	S	-0.0512	0.937649	0.74764	-0.17944	-0.221696	-0.0411337	-0.00548638	-0.0475608	-0.209543	0.0582266	-0.453679
KCAB2;KCAB1-S111	KCNAB2;KCNAB1	111	S	0.139768	0.564613	0.177309	0.00904443	-0.070086	0.0689636	0.0198608	0.130016	0.0763125	0.121085	0.259441
KCAB2;KCAB1-S112	KCNAB2;KCNAB1	112	S	0.0248068	0.968107	0.862002	0.165585	0.137961	-0.00103706	-0.0511905	-0.069947	-0.0063876	0.0972209	0.329659
KDM2A-S869	KDM2A	869	S	-0.163049	0.484912	0.128328	0.250511	0.213628	0.502171	0.121691	0.111356	0.0499147	0.33886	-0.0643261
KDM2A-S692	KDM2A	692	S	-0.0566185	0.886146	0.627179	-0.00998367	-0.23552	0.317743	0.1464	-0.022564	-0.126868	0.232328	-0.0907307
KDM2A-S28	KDM2A	28	S	0.0128511	0.975073	0.8906	0.193193	0.0126474	0.237159	0.176213	0.263282	0.18342	0.250682	-0.026767
KDM5A-S204	KDM5A	204	S	-0.112758	0.654978	0.250837	0.152647	0.0889566	0.0753424	0.136642	0.0293608	-0.162391	0.219239	-0.0836525
KDM5A-T1415	KDM5A	1415	T	-0.122011	0.659672	0.253738	0.15097	0.139261	0.120515	0.0270696	0.0599144	-0.126105	0.166964	-0.151003
KDM5A-S1438	KDM5A	1438	S	-0.103199	0.679109	0.273213	0.0550882	0.0346079	-0.072805	-0.00557974	-0.0171419	-0.139087	-0.0558647	-0.189391
KHDR1-S20	KHDRBS1	20	S	0.346357	0.150942	0.0139621	-0.291625	-0.27331	-0.121849	-0.112803	0.222739	-0.149747	0.00811104	0.504737
FUBP2-S181	KHSRP	181	S	0.0852715	0.240568	0.034108	-0.0293593	-0.154049	-0.0480416	-0.03194	0.0223343	-0.0639253	0.0497221	0.0695656
FUBP2-S480	KHSRP	480	S	0.0928955	0.644404	0.231378	-0.295955	-0.34754	-0.225163	-0.140816	-0.205817	-0.311323	-0.119546	-0.00120563
FUBP2-S184	KHSRP	184	S	-0.0252205	0.903496	0.674073	0.0246918	-0.0946106	-0.0120036	-0.0210564	-0.0366312	-0.141452	0.0122435	-0.0380207
KI13B-S1797	KIF13B	1797	S	0.328906	0.00970682	8.32013e-05	-0.202163	-0.145762	-0.0501748	0.000275334	0.29338	0.115113	0.275708	0.233598
KI13B-S1391	KIF13B	1391	S	0.440122	0.0199364	0.000220724	-0.0952669	0.00259862	-0.147122	-0.0307917	0.466114	0.123723	0.372109	0.527962
KI13B-T1793	KIF13B	1793	T	-0.502138	0.0525777	0.00178389	0.456882	0.292457	0.200996	0.363061	-0.240203	0.120933	-0.0836303	-0.492257
KI13B-S1644	KIF13B	1644	S	-0.185227	0.430335	0.0983096	0.0685074	0.0635039	0.120457	0.184192	-0.0303052	-0.191413	0.0406237	-0.123152
KI13B-S1381	KIF13B	1381	S	0.00145905	0.9954	0.98958	-0.123228	0.0995462	0.110689	0.17455	-0.116489	-0.0562876	0.311744	0.128426
KIF15-S568	KIF15	568	S	-0.0591197	0.767426	0.37412	0.168117	0.140762	0.190134	0.15	0.221661	0.0355162	0.199201	-0.0438438
KIF15-T661	KIF15	661	T	0.0962889	0.782042	0.400141	-0.124611	-0.34787	0.0515768	-0.0917691	0.0276161	-0.303183	0.176162	-0.0281128
KIF1B-S1057	KIF1B	1057	S	0.271503	0.204673	0.0249263	-0.0700565	0.0414179	-0.214592	-0.10583	0.352205	0.0690186	0.225194	0.0905325
KIF1B-S1454	KIF1B	1454	S	-0.109294	0.705454	0.293771	-0.012661	0.0338384	-0.0875221	-0.0321806	-0.0256736	-0.0823954	-0.0661217	-0.361512
KI20A-S532	KIF20A	532	S	0.0173072	0.953088	0.794198	-0.0957209	-0.187503	0.0833423	0.0429749	0.0429051	-0.106415	0.110194	-0.134361
KI21A-S1231	KIF21A	1231	S	0.468776	0.0282823	0.000454528	-0.176819	-0.378941	-0.0817349	-0.183323	0.495606	0.0504148	0.17833	0.329934
KI21A-S853	KIF21A	853	S	-0.0400577	0.937649	0.748636	0.0862049	-0.0795401	0.0109098	-0.112936	-0.142363	0.237207	-0.0916103	-0.258826
KI21A-S854	KIF21A	854	S	-0.0293603	0.965134	0.849104	0.0713283	-0.170888	0.0966162	-0.0475359	-0.197731	0.24312	0.0324624	-0.245772
KI21A-S1239	KIF21A	1239	S	0.00348246	0.991918	0.972272	0.16934	0.0372535	0.175389	0.104884	0.336799	0.042103	0.243871	-0.121976
KI21B-S1149	KIF21B	1149	S	-0.125933	0.767426	0.371945	-0.26967	-0.270698	-0.00856787	0.14393	-0.345128	-0.279687	-0.16746	-0.116465
KI21B-S1215	KIF21B	1215	S	-0.16049	0.782042	0.399864	-0.394141	-0.465112	-0.0414252	0.02728	-0.629166	-0.560409	-0.123926	-0.201856
KI21B-S1167	KIF21B	1167	S	0.141685	0.813014	0.475285	-0.35013	-0.553512	-0.21951	0.241655	-0.0594305	-0.223245	-0.00214629	-0.0299371
KIF22-T463	KIF22	463	T	-0.151203	0.552416	0.166317	0.164789	0.0514696	0.11466	0.0578553	0.0889465	-0.0292612	0.0364947	-0.31222
KIF23-S867	KIF23	867	S	-0.0715191	0.783899	0.405108	-0.00926598	-0.100273	0.0225257	-0.0391249	-0.00997626	-0.0909164	-0.051024	-0.260299
KIF23-T450	KIF23	450	T	-0.0503534	0.851941	0.546656	-0.0813252	-0.107555	-0.00456529	0.0589399	0.00426654	-0.078931	-0.0542375	-0.207018
KIF23-S902	KIF23	902	S	0.0232617	0.95744	0.811772	-0.0395463	-0.0947246	0.193462	-0.0323204	0.14241	0.0337695	0.119357	-0.175619
KIF2C-S187	KIF2C	187	S	0.160023	0.602174	0.20689	-0.308774	-0.267897	-0.412275	-0.200027	0.131333	-0.104833	-0.254091	-0.321288
KIF3A-S687	KIF3A	687	S	-0.060208	0.900485	0.667889	0.183981	-0.0313728	0.059353	-0.0246797	-0.17892	0.272878	0.136199	-0.283708
KIF4A-S1225	KIF4A	1225	S	0.05353	0.794963	0.438528	-0.0293066	-0.119815	-0.0519199	-0.0500853	0.128068	-0.0663571	-0.0198626	-0.0788549
KIF4A-S394	KIF4A	394	S	0.0182308	0.964991	0.828665	0.315946	-0.0204187	0.192875	0.21586	0.329095	0.190819	0.240638	0.0166341
KLC1-S521	KLC1	521	S	-0.0419092	0.871608	0.597363	0.135281	0.153086	0.081371	-0.0150631	0.128304	0.0540727	0.0958262	-0.0911644
KLC1-S460	KLC1	460	S	-0.021714	0.965134	0.847027	-0.252014	-0.30771	-0.239341	-0.143789	-0.217888	-0.342973	-0.14683	-0.32202
KLC1-S26	KLC1	26	S	0.00227211	0.991918	0.977329	-0.327359	-0.282177	-0.246564	-0.204962	-0.287643	-0.258799	-0.221914	-0.283617
KLC2-S582	KLC2	582	S	0.194727	0.236071	0.0324158	0.0635715	0.0473453	0.173831	0.0480435	0.385326	0.104909	0.294988	0.326475
KLC2-S610	KLC2	610	S	0.136691	0.359907	0.068385	-0.128773	-0.156763	0.083643	0.0384412	0.0804055	-0.0534852	0.151859	0.204531
IMA1-S62	KPNA2	62	S	0.249109	0.13222	0.0108137	-0.0894587	-0.0806647	-0.0851315	0.155012	0.372715	0.197118	0.268012	0.0583477
IMA4-S60	KPNA3	60	S	0.0204472	0.965134	0.841141	0.0990937	-0.0311697	-0.0658049	0.0578065	0.223026	0.163816	0.0303331	-0.275461
KRI1-S628	KRI1	628	S	-0.0848137	0.833032	0.506067	-0.225869	-0.0375687	-0.0876267	-0.105587	-0.343617	-0.258022	-0.150434	-0.0438332
KRI1-S171	KRI1	171	S	0.0493536	0.901132	0.669091	-0.137565	-0.0791243	0.0536236	-0.0453164	-0.169269	-0.116752	0.160844	0.11421
KRI1-S136	KRI1	136	S	-0.0397457	0.923245	0.717339	0.188249	0.236673	0.258703	0.263163	0.144557	0.126244	0.262026	0.254979
KRR1-S3	KRR1	3	S	0.0171092	0.960142	0.818148	0.180373	0.0650368	0.257487	0.0843695	0.227758	0.0720779	0.301116	0.0547513
LARP1-T526	LARP1	526	T	-0.351795	0.0677676	0.00271071	-0.119264	0.0586726	0.24079	-0.187602	-0.403749	-0.320484	-0.237661	-0.452687
LARP1-S517	LARP1	517	S	0.148187	0.169461	0.0172487	0.177561	0.0912487	0.0820018	0.141273	0.20211	0.272177	0.258126	0.35242
LARP1-S1040	LARP1	1040	S	0.237953	0.242788	0.0345973	-0.0147417	-0.115359	-0.0685244	-0.103253	0.0604393	0.228384	0.359181	0.00192814
LARP1-T376	LARP1	376	T	-0.192681	0.335888	0.05986	0.00387545	-0.012034	0.169711	0.0590734	-0.134642	-0.110233	0.0492043	-0.354426
LARP1-S1056	LARP1	1056	S	0.269758	0.471478	0.120935	-0.369667	-0.449573	-0.503558	-0.260828	-0.00940396	-0.214594	-0.0443582	-0.236238
LARP1-S90	LARP1	90	S	-0.0627393	0.789645	0.412868	-0.0400544	-0.0192264	0.0863803	0.0600593	-0.032624	-0.0280586	0.0730559	-0.176172
LARP1-T649	LARP1	649	T	-0.05554	0.803433	0.450209	-0.0140098	-0.0857035	0.111505	0.074713	-0.0168091	-0.0629616	0.0764198	-0.132304
LARP1-S143	LARP1	143	S	0.0367636	0.887484	0.634204	-0.00702526	-0.125617	-0.155899	-0.168937	0.0445525	-0.0779419	-0.219268	-0.057767
LARP1-S521	LARP1	521	S	-0.0888004	0.887484	0.636747	0.00880983	-0.0542617	0.435259	0.101065	0.0756175	-0.184588	0.2774	-0.0327591
LARP1-S774	LARP1	774	S	-0.0314662	0.893612	0.654911	-0.0842838	-0.087167	0.0510582	-0.0127636	-0.0960454	-0.0340161	0.0899029	-0.218862
LARP1-S849	LARP1	849	S	0.0115647	0.979436	0.910962	-0.0109267	-0.134835	0.0574498	0.0188511	-0.050235	-0.0575635	0.138053	-0.0534567
LARP4-S673	LARP4	673	S	-0.090006	0.854446	0.562029	-0.275428	-0.536062	-0.175193	-0.309589	-0.64942	-0.103105	-0.248123	-0.655648
LARP4-S583	LARP4	583	S	-0.0528231	0.871608	0.597247	-0.203159	-0.319515	0.0181481	-0.225447	-0.261944	-0.291975	-0.129767	-0.25758
LARP4-S597	LARP4	597	S	0.0345135	0.905228	0.675688	-0.328545	-0.221112	-0.193216	-0.34456	-0.249439	-0.207951	-0.194578	-0.297412
LAR4B-S601	LARP4B	601	S	-0.0840722	0.430466	0.098546	0.0146494	0.0256714	0.0658191	0.0392782	0.0304386	-0.0396526	0.0499337	-0.231591
LAR4B-S498	LARP4B	498	S	0.145217	0.516381	0.144218	0.207696	0.0555865	0.160354	0.0232519	0.196888	0.462719	0.304626	0.0635252
LARP7-S298	LARP7	298	S	0.451693	0.0445928	0.00126495	-0.217769	-0.0857124	-0.390799	-0.37517	0.373956	0.0770432	0.0998763	0.186445
LARP7-S261	LARP7	261	S	-0.0465323	0.844193	0.528825	0.320303	0.31828	0.0290537	0.0271661	0.190416	0.131688	0.167611	0.0189582
LASP1-S146	LASP1	146	S	0.270749	0.099054	0.00599883	0.0177636	-0.215766	-0.0803473	0.0376012	0.0166646	0.236087	0.2716	0.317897
LASP1-T104	LASP1	104	T	-0.21707	0.387062	0.0781055	0.153508	-0.0071822	0.129582	0.340324	0.129898	-0.0927337	-0.0273888	-0.261822
LBR-S71	LBR	71	S	0.259897	0.427265	0.0959819	-0.216526	-0.272347	0.0407646	0.00707084	0.313429	-0.249153	0.342827	0.191446
LBR-S101	LBR	101	S	0.124737	0.590318	0.196879	0.236946	0.133672	0.0609344	0.00882924	0.472228	0.227301	0.230337	0.00946401
LCK-Y505	LCK	505	Y	-0.0104229	0.984984	0.950512	-0.129823	0.0205591	-0.112404	-0.371385	-0.0510384	-0.131654	-0.107304	-0.34475
PLSL-S7	LCP1	7	S	0.236581	0.387062	0.0786565	-0.392936	-0.389369	-0.566171	-0.292181	-0.263925	-0.0251767	-0.320942	-0.0842891
PLSL-S257	LCP1	257	S	0.195014	0.479859	0.125159	0.125635	0.0262065	-0.0738225	0.138346	0.261343	0.253661	0.156924	0.324494
PLSL-S5	LCP1	5	S	0.147092	0.488015	0.131241	-0.0806208	-0.23886	-0.0348711	0.119788	0.00233282	-0.0238494	0.0851846	0.290137
PLSL-S474	LCP1	474	S	0.0421377	0.839692	0.517011	0.0534833	-0.0774692	0.0329588	0.218465	0.141427	0.0490995	0.170166	0.0352964
LCP2-S297	LCP2	297	S	-0.183414	0.647128	0.241682	-0.116729	-0.184955	-0.109165	-0.0788329	-0.018719	-0.608981	-0.0164757	-0.579163
LCP2-S207	LCP2	207	S	-0.0701347	0.829408	0.500607	-0.177853	-0.127049	-0.21608	-0.0936003	-0.0866296	-0.213764	-0.190204	-0.404524
MAN1-S144	LEMD3	144	S	-0.120956	0.552602	0.1668	0.134906	0.0417001	0.293494	0.0690142	0.087661	-0.037712	0.075597	-0.0702563
MAN1-S261	LEMD3	261	S	0.0502992	0.937649	0.75092	0.242567	0.208633	-0.215261	-0.0620068	0.162211	0.251043	0.0631932	-0.101319
LEO1-S658	LEO1	658	S	-0.0284032	0.913752	0.701377	0.00753576	0.0569778	0.119824	0.0632585	0.139772	0.0802653	0.124142	-0.210196
LEO1-S630	LEO1	630	S	0.00891077	0.97831	0.898557	0.0094882	-0.0520849	0.0937732	0.0530531	0.0306265	0.0231571	0.226169	-0.14008
LEG1-S30	LGALS1	30	S	0.23725	0.29385	0.0472408	0.0491138	-0.205318	-0.0850834	0.161371	0.380787	0.373629	0.162865	-0.048197
DNLI1-T233	LIG1	233	T	-0.20349	0.240568	0.0341091	0.133069	0.0465766	0.222399	0.0886824	-0.118415	-0.105778	0.10686	-0.205902
DNLI1-S141	LIG1	141	S	-0.131338	0.644997	0.23666	-0.0200234	0.0520616	0.0120627	0.0188086	-0.140816	-0.15645	0.0684869	-0.233665
DNLI1-S229	LIG1	229	S	0.14723	0.702874	0.290925	-0.28109	-0.135317	-0.0365876	-0.192386	0.180762	-0.14971	0.0561258	-0.14364
DNLI1-S66	LIG1	66	S	-0.0714112	0.702874	0.290758	-0.039633	0.0586286	0.00918538	0.0311673	-0.0584534	-0.0356529	-0.0135532	-0.118637
DNLI1-T183	LIG1	183	T	0.0449034	0.887484	0.642789	0.0429949	-0.0969368	-0.0684913	0.20284	0.129257	0.0121647	0.234147	-0.115548
DNLI1-S76	LIG1	76	S	-0.0174648	0.965134	0.845744	-0.0306547	-0.0633948	-0.0254728	-0.0350972	-0.0282358	-0.111796	0.103639	-0.188086
DNLI1-S201	LIG1	201	S	0.0169063	0.968661	0.868335	-0.00581866	-0.0837475	-0.217704	-0.0429258	0.0461961	0.0301182	-0.0207432	-0.338142
DNLI1-T195	LIG1	195	T	0.0209459	0.969332	0.871178	0.190571	-0.076931	0.0681251	-0.0386307	0.288067	0.126982	0.077981	-0.266113
DNLI3-S912	LIG3	912	S	-0.356264	0.204914	0.0250288	-0.100831	0.0687594	-0.00881942	-0.371274	-0.386336	-0.395267	-0.439099	-0.616518
DNLI3-S210	LIG3	210	S	-0.154971	0.39999	0.0834562	0.0640226	0.0169328	0.0415295	0.0352159	-0.0455691	-0.0993026	-0.0380545	-0.279258
LIMA1-S698	LIMA1	698	S	0.119022	0.552416	0.166227	0.0730712	-0.089232	-0.108331	0.247033	0.225468	0.231296	0.153087	-0.0112199
LIMA1-S583	LIMA1	583	S	-0.233185	0.559686	0.172503	0.30938	0.34734	0.412491	0.370719	0.216273	0.154164	0.194748	-0.0579962
LIMA1-S609	LIMA1	609	S	0.13928	0.604733	0.208849	-0.0167585	-0.204898	0.0137379	0.00481367	0.165162	-0.0270133	0.185398	0.0304698
LIMA1-S490	LIMA1	490	S	0.0830076	0.812288	0.473738	-0.136954	-0.160933	0.0807585	0.0101711	0.106512	-0.117243	0.187478	-0.0516734
LIMA1-S362	LIMA1	362	S	-0.0531176	0.888267	0.644174	0.0130083	-0.14851	0.147032	0.0166863	0.108511	-0.137604	0.0877553	-0.242917
LIMA1-S686	LIMA1	686	S	0.026491	0.965134	0.846724	0.0247621	-0.00633772	0.161928	0.173293	0.0795632	0.0730683	0.247039	0.0599397
LIMA1-S374	LIMA1	374	S	0.0346532	0.965134	0.849875	-0.0801087	-0.192487	0.26386	0.166298	0.091822	-0.0643689	0.262756	0.00596609
LIMD2-S29	LIMD2	29	S	-0.348788	0.432496	0.0995867	0.17609	0.0382721	0.00483975	-0.0512173	0.190045	-0.846409	-0.117652	-0.453154
LIMK1-S310	LIMK1	310	S	0.0118257	0.97858	0.904322	-0.0167417	-0.124633	-0.0334353	0.0965841	-0.0637867	-0.0822927	0.134785	-0.0196285
LIN54-T280	LIN54	280	T	0.148569	0.629736	0.222695	-0.227575	-0.236852	-0.172994	-0.0323873	0.117691	0.0504923	-0.0297595	-0.213955
LMNA-S392	LMNA	392	S	-0.125113	0.374586	0.0733447	0.236419	0.416162	0.202041	0.0734966	0.187583	0.05572	0.121292	0.0630733
LMNA-S414	LMNA	414	S	0.25061	0.452632	0.109627	-0.257406	-0.170401	-0.424292	-0.194311	0.29215	-0.165248	-0.0537813	-0.117092
LMNA-S22	LMNA	22	S	0.102132	0.792181	0.415916	0.565805	0.598148	0.53938	0.497956	0.787294	0.580211	0.755007	0.487306
LMNA-S390	LMNA	390	S	-0.082098	0.81902	0.485274	-0.480004	-0.349469	-0.335867	-0.195772	-0.419964	-0.493136	-0.358921	-0.417483
LMNA-S636	LMNA	636	S	0.00012905	0.9999	0.999386	0.922523	0.879841	0.552708	0.606576	0.894984	0.776151	0.637163	0.653866
LMNB1-T3	LMNB1	3	T	0.211037	0.1691	0.0170948	-0.0822717	-0.0748552	-0.00922223	0.233389	0.331769	0.179722	0.309057	0.0906384
LMNB1-T20	LMNB1	20	T	0.198477	0.452632	0.109617	-0.164497	-0.157463	-0.441347	-0.280479	0.100159	-0.0920979	-0.223862	-0.0340765
LMNB1-S304	LMNB1	304	S	0.0970904	0.674996	0.269034	-0.253359	-0.214711	-0.302699	0.0124954	-0.0148158	-0.214201	-0.136323	-0.00457171
LMNB1-S279	LMNB1	279	S	0.0934454	0.825968	0.494991	-0.470965	-0.390636	-0.196801	-0.204525	-0.255106	-0.403839	-0.21578	-0.0144206
LMNB1-S23	LMNB1	23	S	0.0896227	0.838945	0.515651	-0.224265	-0.270875	-0.326516	-0.256908	-0.0441325	-0.164618	-0.255449	-0.255875
LMNB1-T575	LMNB1	575	T	-0.0551386	0.917599	0.706692	0.0258505	0.126867	-0.0201067	0.0141432	0.112062	-0.130791	0.000642477	-0.0557134
LMNB2-S424	LMNB2	424	S	0.760487	0.043159	0.00109845	-0.61092	-0.514457	-0.416725	-0.405467	0.538439	-0.321608	0.39879	0.478758
LMNB2-S37	LMNB2	37	S	0.0234839	0.976062	0.894775	-0.366388	-0.425989	-0.352779	-0.37146	-0.290755	-0.382979	-0.39411	-0.354837
LCAP-S51	LNPEP	51	S	0.0300406	0.854359	0.556638	0.0341252	-0.07182	-0.0695124	0.0316627	0.0556523	-0.0379006	0.0704301	-0.043564
[truncated: 1,731 more rows]

## Sheet: S3 (AA RNA-Seq)
Gene	log2 FC	p value	FDR	regulated
[truncated: 11,363 more rows]

## Sheet: S4 (IL2 RNA-Seq; p<0.05)
gene_stable_id	Gene	Comp. AA+IL2 vs IL2 log2FC	Comp. AA+IL2 vs IL2 FDR	Comp. AA+IL2 vs IL2 p	CPM Ctrl-1-MD066	CPM Ctrl-2-MD070	CPM Ctrl-3-MD074	CPM Ctrl-4-MD078	CPM Ctrl-5-MD082	CPM AA-1-MD067	CPM AA-2-MD071	CPM AA-3-MD075	CPM AA-4-MD079	CPM AA-5-MD083	CPM IL2+AA-1-MD069	CPM IL2+AA-2-MD073	CPM IL2+AA-3-MD077	CPM IL2+AA-4-MD081	CPM IL2+AA-5-MD085	CPM IL2-1-MD068	CPM IL2-2-MD072	CPM IL2-3-MD076	CPM IL2-4-MD080	CPM IL2-5-MD084
[truncated: 11,559 more rows]

[truncated: 1 more sheets: S5 (TANK vs NK RNA-Seq)]
